# Supplementary material for: Josephson diode effect from Cooper pair momentum in a topological semimetal
Source: Nat Phys. 2022 Aug 15;18(10):1228–33. doi: 10.1038/s41567-022-01699-5 (PMC9537108; doi:10.1038/s41567-022-01699-5)
Supplement: Source Data Fig. 1 — All the combined line plots of Fig. 1. [file 41567_2022_1699_MOESM2_ESM.xlsx]

## Sheet: Fig_1d
Temperature (K)	Voltage (uV)
26.6803	58.4321
26.6594	58.7483
26.647	59.1669
26.6525	59.7513
26.6606	60.0794
26.6544	59.9187
26.6414	59.3679
26.6108	58.8207
26.5409	58.5083
26.5631	58.5553
26.548	58.7469
26.5771	58.7765
26.5517	58.5484
26.5323	58.453
26.5094	58.7516
26.4659	59.3711
26.4489	59.8148
26.414	59.6586
26.4001	58.7395
26.4037	57.5058
26.4317	56.7009
26.4153	56.7598
26.411	57.519
26.3704	58.5666
26.36	59.37
26.3468	59.8293
26.35	59.9941
26.3475	60.129
26.3319	60.1524
26.3452	60.0746
26.3122	60.0786
26.2764	60.2913
26.2338	60.5185
26.2269	60.4407
26.221	59.8018
26.22	58.8472
26.2105	57.869
26.2142	57.4674
26.1699	57.752
26.1516	58.4871
26.1231	59.0573
26.1421	59.0626
26.1447	58.6035
26.1244	58.0592
26.1111	57.7927
26.0873	57.9145
26.0412	58.0488
26.0616	57.9523
26.06	57.744
26.0691	57.871
26.0264	58.2763
25.9897	58.4921
25.967	58.1546
25.9464	57.3639
25.9447	56.6576
25.9689	56.7314
25.9608	57.5648
25.9345	58.5159
25.89	58.9631
25.8696	59.038
25.8935	58.9944
25.8982	58.9345
25.8617	58.8123
25.8266	58.5904
25.8241	58.252
25.8208	57.992
25.7944	57.9699
25.7839	58.0604
25.7911	58.0389
25.7595	57.9463
25.7184	58.0623
25.6805	58.4159
25.691	58.7618
25.713	58.7214
25.7135	58.2855
25.7223	57.7301
25.6674	57.6256
25.6236	58.2114
25.596	59.2814
25.578	60.0869
25.5729	60.2524
25.5539	59.8943
25.5731	59.4462
25.5652	59.1932
25.5315	59.2333
25.5219	59.4318
25.524	59.6938
25.5315	59.9928
25.506	60.3929
25.498	60.6446
25.4913	60.5975
25.4618	60.1897
25.3904	59.5143
25.3685	58.7039
25.3909	57.8396
25.4454	56.8665
25.4473	55.986
25.4068	55.5296
25.3809	55.7594
25.3388	56.3518
25.3425	57.0112
25.3214	57.4372
25.3278	57.6879
25.2864	58.0987
25.2723	58.9715
25.2553	59.9082
25.2749	60.2812
25.2576	59.6986
25.2473	58.4863
25.2174	57.1879
25.2078	56.4148
25.1631	56.3068
25.1514	56.6965
25.1203	57.2924
25.1318	57.9396
25.125	58.4664
25.1339	58.7448
25.1327	58.5962
25.077	58.121
25.04	57.6309
25.0062	57.4041
24.9938	57.469
24.963	57.7602
24.9227	58.1822
24.9388	58.4879
24.9407	58.5034
24.9644	58.3588
24.9333	58.2872
24.9088	58.4065
24.8863	58.7943
24.9007	59.3368
24.9289	59.6291
24.9084	59.2227
24.8558	58.3298
24.8203	57.5443
24.7902	57.3127
24.7855	57.682
24.7726	58.5423
24.788	59.3665
24.7869	59.5666
24.7833	59.096
24.7519	58.5589
24.7234	58.3674
24.717	58.4982
24.7109	58.791
24.6682	58.9572
24.6298	58.7436
24.6262	58.1689
24.6443	57.5401
24.6234	57.0151
24.6021	56.5893
24.5549	56.3005
24.5586	56.3115
24.5313	56.6785
24.5374	57.2653
24.52	57.7182
24.5432	57.9841
24.5399	58.044
24.5394	57.9929
24.4925	57.8497
24.4739	57.7049
24.4365	57.4546
24.4402	57.0304
24.4218	56.6766
24.4033	56.5324
24.3787	56.5577
24.3554	56.7365
24.3464	57.046
24.3408	57.3438
24.3528	57.5818
24.3548	57.853
24.3366	58.1651
24.3169	58.3061
24.3058	58.3103
24.3112	58.0945
24.2846	57.7707
24.2753	57.494
24.2485	57.3808
24.2284	57.214
24.1792	56.8886
24.1819	56.4089
24.181	55.9464
24.1759	55.6901
24.1185	55.9247
24.1192	56.4399
24.1241	56.9037
24.1436	57.1601
24.1024	57.3278
24.0785	57.4211
24.0493	57.5474
24.0464	57.7328
24.0309	57.8897
24.0386	57.8068
23.9952	57.6574
23.9742	57.5821
23.9293	57.4842
23.9547	57.0681
23.9465	56.3788
23.9372	55.6515
23.9366	55.3391
23.9286	55.511
23.9275	56.0484
23.8777	56.4235
23.8373	56.4539
23.8048	56.2286
23.8151	56.1414
23.7882	56.3437
23.7633	56.8196
23.7411	57.4086
23.7448	58.1641
23.7572	58.8284
23.7329	59.1967
23.6961	58.949
23.6811	58.2333
23.6563	57.3407
23.6735	56.8162
23.6449	56.8405
23.6592	57.2213
23.6536	57.4963
23.6584	57.4068
23.6161	56.8718
23.5781	56.2252
23.5637	55.7697
23.5298	55.7825
23.5456	56.1182
23.5091	56.6026
23.5041	56.9253
23.4805	57.0422
23.485	57.1081
23.4795	57.2765
23.4483	57.5276
23.4257	57.8209
23.4266	58.1223
23.4183	58.3941
23.4077	58.4297
23.3661	57.9718
23.3545	56.9568
23.3455	55.7555
23.3459	54.9989
23.3238	55.0056
23.2979	55.586
23.2639	56.1488
23.2651	56.2249
23.2266	55.8387
23.2343	55.546
23.1829	55.6856
23.1714	56.1244
23.1386	56.4742
23.1672	56.6733
23.1589	56.8263
23.1535	57.1148
23.1468	57.6208
23.1384	58.1655
23.1113	58.3136
23.0756	57.8498
23.0773	57.11
23.0675	56.4992
23.0364	56.0018
23.0343	55.5002
23.0113	55.0469
23.0138	54.8435
23.0011	55.0459
22.9921	55.7513
22.9775	56.5845
22.9362	56.9326
22.9262	56.6607
22.9032	56.2376
22.8972	56.1416
22.893	56.3871
22.913	56.7286
22.8943	56.7483
22.873	56.299
22.8494	55.75
22.8319	55.3924
22.8362	55.22
22.8197	55.2183
22.8164	55.3941
22.7711	55.644
22.7327	55.7353
22.7085	55.7719
22.7075	55.6465
22.6874	55.4083
22.6609	55.4032
22.6513	55.9212
22.6334	56.6846
22.6077	57.2395
22.5618	57.2811
22.5491	56.7702
22.5699	55.8384
22.5841	55.1005
22.6077	54.9381
22.5843	55.311
22.5585	55.8827
22.5023	56.2685
22.4718	56.3164
22.4459	56.0323
22.4576	55.6176
22.4466	55.2642
22.4459	55.1531
22.4521	55.2318
22.4527	55.2057
22.4367	54.8938
22.3727	54.6424
22.3303	54.7
22.2967	55.3124
22.2968	56.2284
22.3015	56.9799
22.3146	56.8373
22.3085	55.9102
22.2655	54.9929
22.2308	54.8181
22.19	55.3019
22.1993	56.0487
22.2178	56.4151
22.2089	56.1156
22.185	55.2154
22.1452	54.4632
22.1364	54.3299
22.1224	54.8101
22.1131	55.6282
22.0737	56.5108
22.0445	57.1249
22.0012	57.2727
22.0127	57.0842
22.0134	56.8384
22.0282	56.492
22.0071	56.1703
21.9895	55.9866
21.9406	56.0382
21.9091	56.2602
21.8943	56.6678
21.8868	57.2679
21.8714	57.8818
21.8566	58.2034
21.868	58.1478
21.8627	57.6139
21.8465	56.8845
21.8165	56.0588
21.7684	55.4758
21.7544	55.1386
21.7433	54.9951
21.7593	54.8552
21.7589	54.7029
21.7408	54.4802
21.71	54.1673
21.6654	53.8119
21.6467	53.9032
21.648	54.4581
21.6607	55.2069
21.651	55.6574
21.6303	55.7298
21.5964	55.5457
21.5644	55.4413
21.5569	55.8395
21.5458	56.6458
21.5407	57.2111
21.5145	57.1516
21.505	56.6209
21.478	55.9543
21.4618	55.3811
21.4296	55.1114
21.4296	55.0869
21.4168	54.9647
21.4087	54.6782
21.3931	54.454
21.3781	54.4322
21.362	54.5382
21.3661	54.6633
21.3689	54.6599
21.3446	54.5216
21.297	54.4811
21.2738	54.7964
21.2878	55.4058
21.274	56.0786
21.2579	56.565
21.2444	56.6801
21.2309	56.4414
21.2115	56.0179
21.1781	55.5598
21.1425	55.1765
21.1579	55.0008
21.1619	55.068
21.1767	55.2632
21.1234	55.484
21.1106	55.7381
21.0908	55.9549
21.0634	56.0832
21.0263	56.1005
21.0117	56.0417
21.0133	55.8096
20.9882	55.5493
20.9885	55.5074
20.9562	55.8596
20.9587	56.3777
20.9213	56.7309
20.9323	56.5306
20.9218	55.6713
20.921	54.5001
20.8894	53.7821
20.875	53.8775
20.865	54.691
20.8591	55.8224
20.8342	56.9318
20.7926	57.7218
20.7564	58.0776
20.7081	57.9259
20.7345	57.2266
20.7198	56.2563
20.7267	55.5295
20.6487	55.2631
20.6402	55.3073
20.6657	55.429
20.6873	55.5092
20.6805	55.5522
20.6545	55.7311
20.6267	56.1496
20.6245	56.4992
20.5805	56.5279
20.5694	56.2656
20.533	55.8965
20.5237	55.5002
20.4858	55.193
20.4714	55.1525
20.4778	55.3185
20.4939	55.4927
20.4667	55.4282
20.4349	55.0016
20.4122	54.389
20.3944	53.9216
20.3816	53.9234
20.3543	54.3921
20.3623	55.0723
20.3861	55.6615
20.3749	56.0081
20.3492	56.2323
20.2926	56.2649
20.2938	56.0114
20.2771	55.5208
20.2366	54.9322
20.2073	54.2758
20.1907	53.6771
20.1574	53.4015
20.1396	53.4998
20.1394	53.7298
20.1353	54.0568
20.1171	54.3395
20.1113	54.4909
20.1241	54.485
20.1063	54.6177
20.0826	54.8478
20.068	54.857
20.0678	54.4034
20.0417	53.6282
20.0226	52.7879
20.0048	52.2375
19.9871	52.1835
19.9398	52.7416
19.9268	53.6023
19.9004	54.3636
19.9089	54.6614
19.879	54.5011
19.8914	54.0188
19.8814	53.5165
19.8592	53.3418
19.8366	53.6346
19.831	54.0301
19.8334	54.2171
19.8184	54.1291
19.7931	53.9513
19.7706	53.7795
19.7594	53.8222
19.7287	54.089
19.712	54.3623
19.6856	54.2361
19.6629	53.6444
19.6376	52.7218
19.6201	51.9208
19.6293	51.5792
19.6391	51.9108
19.6492	52.695
19.6272	53.4403
19.5642	53.7683
19.538	53.719
19.5216	53.5482
19.5339	53.4785
19.5007	53.6564
19.4893	54.1855
19.4881	54.7973
19.4747	55.2288
19.4579	55.403
19.4263	55.2878
19.4149	54.9115
19.4017	54.4569
19.3832	54.2737
19.3618	54.4256
19.3412	54.6887
19.3221	54.821
19.3043	54.6165
19.276	54.1261
19.2616	53.5001
19.2203	52.915
19.2113	52.4446
19.2295	52.1915
19.2689	52.2791
19.2273	52.7507
19.1956	53.4833
19.1613	54.1518
19.1809	54.343
19.1694	54.0837
19.1598	53.8294
19.0997	53.9308
19.0619	54.2171
19.0268	54.3237
19.0233	54.0694
19.0308	53.4435
19.0146	52.702
18.9945	52.3402
18.9516	52.6349
18.9635	53.3323
18.9714	54.0428
18.9548	54.5264
18.9438	54.6429
18.9282	54.3265
18.9165	53.8418
18.8872	53.5619
18.8543	53.6575
18.8596	54.023
18.8639	54.4597
18.8669	54.786
18.8548	54.8863
18.8091	54.6637
18.7739	54.2084
18.753	53.6825
18.7683	53.299
18.7787	53.141
18.7533	53.3327
18.7036	53.8641
18.6667	54.4318
18.6685	54.7386
18.6665	54.6969
18.6428	54.2597
18.5948	53.5435
18.5764	52.8786
18.5629	52.738
18.5706	53.1722
18.5633	53.9247
18.5491	54.5654
18.5135	54.7366
18.486	54.44
18.4639	54.0355
18.4585	53.8655
18.4506	53.9029
18.4433	53.8519
18.4277	53.6516
18.3944	53.3746
18.3867	53.2143
18.3602	53.1635
18.3526	53.1864
18.326	53.1368
18.3174	53.0075
18.2866	52.9493
18.2872	53.1094
18.2793	53.3766
18.2869	53.6525
18.2687	53.9796
18.2525	54.4944
18.2198	55.0893
18.2003	55.5223
18.1763	55.6073
18.1731	55.3453
18.1625	54.8449
18.1526	54.1805
18.1253	53.4447
18.1039	52.7123
18.0806	52.1524
18.0799	51.9398
18.0668	52.3819
18.0585	53.2866
18.0295	54.1236
18.0246	54.3971
18.0222	54.3628
18.0151	54.3126
17.977	54.3829
17.956	54.5841
17.9363	54.8789
17.9156	54.7897
17.8822	54.2758
17.8699	53.7564
17.8851	53.7152
17.8615	53.8735
17.8348	54.0697
17.8053	54.1127
17.8011	53.9332
17.8007	53.625
17.7693	53.5407
17.7595	53.5919
17.7274	53.5576
17.708	53.2571
17.7078	52.8879
17.6875	52.5773
17.6953	52.655
17.6667	53.0159
17.6698	53.3413
17.6375	53.4404
17.6206	53.4115
17.5879	53.2493
17.564	53.0472
17.5442	52.9214
17.5476	52.9276
17.5559	52.8558
17.5405	52.8999
17.545	53.2429
17.5278	53.7636
17.4997	54.0721
17.4663	53.944
17.4411	53.4218
17.4593	52.7311
17.4397	52.1968
17.4356	52.172
17.3952	52.545
17.3788	53.008
17.3569	53.232
17.3558	53.2555
17.3501	53.1773
17.3339	53.0125
17.3047	52.8785
17.2857	52.8735
17.2636	52.9749
17.2542	53.0638
17.2425	53.0162
17.227	52.8026
17.1982	52.3841
17.1763	51.9801
17.1534	51.9201
17.1621	52.2291
17.148	52.7336
17.1302	53.0661
17.098	53.1295
17.0824	53.0375
17.0722	53.0363
17.0648	53.2631
17.0631	53.5249
17.0508	53.6178
17.0473	53.434
17.0212	53.104
17.0058	52.8989
16.9869	52.8389
16.9704	52.9046
16.966	53.0656
16.9437	53.3539
16.9326	53.5893
16.9064	53.48
16.8833	53.013
16.8573	52.2276
16.8306	51.3468
16.8161	50.8779
16.8109	51.1286
16.7977	51.8686
16.7945	52.5206
16.7791	53.0587
16.7631	53.4855
16.7459	53.7826
16.7352	53.9416
16.7338	54.061
16.7209	53.9152
16.6982	53.495
16.6789	53.1963
16.6612	53.341
16.6502	53.588
16.6387	53.7094
16.6134	53.6731
16.5955	53.6873
16.5796	53.831
16.5489	54.2351
16.5401	54.5913
16.5259	54.5362
16.5248	54.0168
16.4979	53.4043
16.4806	53.0202
16.4669	52.9617
16.4391	53.1813
16.4179	53.6318
16.4027	54.1996
16.411	54.7023
16.4005	54.9052
16.3713	54.7672
16.3433	54.3052
16.3119	53.6345
16.3001	52.9529
16.2878	52.4267
16.3048	52.0915
16.3031	52.0816
16.2884	52.5852
16.2682	53.376
16.2404	53.9884
16.2263	54.1505
16.1997	53.9069
16.1962	53.4155
16.1796	52.9289
16.1663	52.649
16.1451	52.5567
16.1391	52.6261
16.1371	52.8431
16.1297	52.9909
16.0978	52.8917
16.0761	52.5944
16.0316	52.4248
16.0152	52.4789
15.9985	52.6951
16.0085	52.81
15.9936	52.7006
15.9805	52.6033
15.9648	52.8745
15.957	53.4788
15.9282	53.9429
15.9158	53.7656
15.9008	53.0166
15.9196	52.1878
15.9132	51.7427
15.9029	51.7188
15.8678	51.9892
15.8426	52.3741
15.8178	52.7074
15.8021	52.8811
15.7811	52.8497
15.7651	52.4831
15.7521	51.8721
15.7576	51.4728
15.7629	51.6808
15.7616	52.2341
15.7275	52.6586
15.7006	52.7441
15.6579	52.606
15.6586	52.4651
15.6537	52.5337
15.6414	52.7262
15.62	52.724
15.6011	52.3779
15.5783	52.0401
15.5616	52.0132
15.54	52.3204
15.5591	52.6834
15.5425	52.8542
15.5227	52.7373
15.4992	52.4313
15.502	52.2034
15.5004	52.1171
15.4734	52.0583
15.4384	51.9281
15.4162	51.8
15.4056	51.9583
15.3942	52.4813
15.3738	53.124
15.3719	53.5485
15.3535	53.5024
15.3465	53.0966
15.3303	52.5589
15.3264	52.2774
15.3284	52.4136
15.3144	52.7208
15.2966	52.875
15.2803	52.709
15.2612	52.2009
15.2465	51.5484
15.2286	51.2054
15.2074	51.5934
15.1799	52.4822
15.1578	53.2866
15.1568	53.5537
15.1456	53.1677
15.1403	52.4374
15.129	51.8803
15.1176	51.7774
15.0998	51.9576
15.0784	52.1186
15.0601	52.1446
15.0515	52.1014
15.0533	52.1393
15.0361	52.3808
15.0242	52.6737
14.9901	52.8385
14.9858	52.7836
14.9833	52.4998
14.9739	52.0744
14.9529	51.6284
14.9141	51.2661
14.8885	51.0125
14.8717	50.9061
14.8741	51.0485
14.8778	51.43
14.8748	51.9512
14.8575	52.4341
14.8415	52.7139
14.8288	52.8121
14.808	52.8641
14.7746	53.0357
14.757	53.2839
14.7596	53.5167
14.7544	53.5261
14.7397	53.212
14.7104	52.6562
14.704	52.2227
14.6993	52.038
14.7035	52.0021
14.6804	51.9647
14.6735	51.9514
14.6494	51.9366
14.6477	51.9981
14.6143	52.1887
14.6059	52.349
14.5872	52.1605
14.5636	51.788
14.5417	51.5929
14.5136	51.8221
14.5247	52.3947
14.5056	53.1871
14.5109	53.86
14.5	54.0814
14.4977	53.84
14.4927	53.3468
14.4766	52.6805
14.4581	51.9738
14.4393	51.4451
14.4147	51.2225
14.4023	51.1285
14.3826	51.1246
14.3699	51.2284
14.3488	51.4324
14.3382	51.6924
14.3315	52.1437
14.3472	52.6376
14.3288	52.9082
14.3193	52.8104
14.2902	52.5025
14.298	52.1387
14.2939	51.9245
14.2859	52.0306
14.2462	52.3694
14.2192	52.583
14.2018	52.5267
14.206	52.1652
14.199	51.6417
14.186	51.1209
14.1652	50.9038
14.1486	51.0547
14.1247	51.453
14.1209	51.9288
14.112	52.2936
14.1234	52.3683
14.1028	52.2257
14.0742	52.083
14.0632	52.127
14.053	52.2614
14.0518	52.4033
14.0438	52.383
14.0304	52.1965
14.013	51.9333
13.9962	51.7079
13.9802	51.4713
13.9611	51.253
13.9284	51.1696
13.9167	51.3626
13.9239	51.8067
13.9093	52.3124
13.8966	52.5134
13.8838	52.3394
13.8788	51.9796
13.8771	51.7244
13.8662	51.545
13.8573	51.3836
13.8239	51.1146
13.7924	50.7852
13.7694	50.6353
13.7733	50.9202
13.7709	51.5028
13.769	52.112
13.7485	52.5528
13.7271	52.7966
13.7237	52.7475
13.7023	52.5679
13.6933	52.2761
13.6662	51.9468
13.6689	51.7388
13.6542	51.9583
13.654	52.5146
13.6392	52.9286
13.6387	52.7477
13.6189	51.8871
13.61	50.7018
13.5943	50.0124
13.5834	50.3284
13.5729	51.39
13.5544	52.3445
13.5412	52.687
13.5087	52.4232
13.5002	51.8694
13.4798	51.4714
13.4776	51.4655
13.4625	51.7192
13.4755	51.9282
13.4702	52.1091
13.4631	52.3522
13.4362	52.5266
13.4202	52.544
13.3989	52.5056
13.3963	52.3704
13.38	52.0312
13.3815	51.6323
13.3762	51.4644
13.3754	51.4992
13.3634	51.7017
13.3486	52.0449
13.3397	52.2723
13.3135	52.0559
13.2932	51.6056
13.2729	51.4293
13.2667	51.6622
13.2618	52.0657
13.2542	52.4402
13.2525	52.5156
13.2325	52.198
13.2017	51.7472
13.1812	51.4584
13.1638	51.2598
13.1647	50.992
13.1547	50.8774
13.1569	51.1693
13.1394	51.6939
13.1212	52.0206
13.1116	51.8829
13.1055	51.4253
13.1058	51.0894
13.0824	51.2843
13.0815	52.023
13.0639	52.7748
13.0653	53.0216
13.0523	52.596
13.0285	51.8142
13.0131	51.0127
13.0131	50.465
13.0119	50.2992
12.9905	50.5635
12.9679	51.0697
12.9543	51.451
12.9399	51.5019
12.9209	51.3776
12.9147	51.3515
12.9198	51.6
12.9184	52.0817
12.9076	52.6472
12.8717	52.9744
12.8659	52.9005
12.8464	52.4688
12.8393	51.7104
12.8244	50.7178
12.7988	49.7763
12.7928	49.4328
12.7862	50.0096
12.7988	51.3014
12.7923	52.7293
12.7672	53.6033
12.7627	53.6393
12.7607	53.0323
12.7585	52.2565
12.7422	51.6606
12.7314	51.3276
12.7179	51.1463
12.7072	51.0667
12.6903	51.2299
12.6891	51.7902
12.68	52.457
12.658	52.8137
12.6447	52.629
12.6074	51.9913
12.614	51.1461
12.6067	50.5766
12.623	50.5271
12.6056	50.7831
12.5726	50.9543
12.5529	50.8655
12.5466	50.572
12.547	50.3446
12.5372	50.6087
12.5184	51.4491
12.5068	52.5157
12.4918	53.3548
12.4764	53.6096
12.4646	53.3076
12.4571	52.8871
12.4417	52.6433
12.426	52.477
12.4221	52.1609
12.421	51.7207
12.427	51.2347
12.4079	51.0437
12.3954	51.5985
12.3694	52.6413
12.3767	53.3913
12.3814	53.3057
12.3836	52.4772
12.3699	51.2945
12.3494	50.4344
12.3281	50.3422
12.323	50.7371
12.3016	50.9355
12.3093	50.7874
12.2923	50.4535
12.3011	50.1838
12.2738	50.0804
12.2653	50.2551
12.2501	50.5542
12.2439	50.9371
12.2338	51.3378
12.2305	51.7722
12.2251	51.971
12.2063	51.786
12.1908	51.2922
12.1724	50.9067
12.1582	50.9685
12.1482	51.5291
12.1403	52.285
12.137	52.7776
12.1246	52.5877
12.1315	51.8918
12.132	51.1673
12.1307	50.7874
12.1099	50.7132
12.0969	50.7658
12.0757	50.7851
12.061	50.7658
12.0497	50.8393
12.0527	50.9406
12.0376	50.8802
12.0287	50.6084
12.0051	50.2764
12.0082	50.1587
11.9899	50.5236
11.9814	51.3913
11.9737	52.3501
11.9737	53.0326
11.961	53.3186
11.9422	53.1609
11.9278	52.5397
11.9197	51.707
11.9078	50.9084
11.8986	50.3133
11.8846	50.1214
11.8862	50.5527
11.8847	51.3125
11.8738	51.9097
11.8535	52.1204
11.8326	52.0828
11.8362	51.9618
11.816	51.9431
11.7981	52.0147
11.782	52.0163
11.7941	51.7403
11.7964	51.4569
11.7931	51.5261
11.7742	51.9953
11.761	52.5039
11.7473	52.6731
11.7409	52.3443
11.7301	51.6696
11.7213	50.9575
11.695	50.5165
11.6781	50.3135
11.6652	50.2828
11.6692	50.3601
11.663	50.5852
11.6515	50.9969
11.6431	51.6169
11.6371	52.2264
11.6397	52.5329
11.6303	52.4144
11.6121	52.0107
11.5985	51.3721
11.5957	50.6554
11.5958	49.9933
11.5944	49.4943
11.5829	49.2811
11.5801	49.5838
11.5628	50.3511
11.5563	51.129
11.5306	51.3496
11.5197	50.9771
11.5076	50.3743
11.4996	50.1692
11.492	50.6253
11.4891	51.538
11.4842	52.3839
11.4732	52.7429
11.4682	52.6671
11.4628	52.4408
11.4514	52.2493
11.4315	52.1737
11.424	52.2334
11.4166	52.3061
11.4149	52.1765
11.3957	51.913
11.3835	51.7892
11.3683	51.7611
11.3705	51.8202
11.3757	51.8768
11.365	51.6712
11.3478	51.0236
11.334	50.5093
11.3318	50.7486
11.326	51.6777
11.3109	52.6871
11.3024	53.228
11.2921	52.8879
11.2869	51.8524
11.2618	50.952
11.2601	50.8671
11.2556	51.4164
11.2487	51.9767
11.2356	52.095
11.2266	51.7485
11.227	51.092
11.2264	50.4663
11.2113	50.1822
11.2061	50.2432
11.1918	50.3684
11.1832	50.3679
11.1841	50.3181
11.1796	50.3304
11.1672	50.4412
11.1427	50.7504
11.1349	51.0227
11.128	50.9056
11.1275	50.3634
11.1167	49.9236
11.0946	49.9619
11.0836	50.4174
11.0648	50.8348
11.0629	50.9
11.0559	50.5853
11.0478	50.3444
11.0451	50.4589
11.0171	50.8753
11.0168	51.151
11.0206	51.0915
11.0315	50.8043
11.0287	50.7927
10.9961	51.2022
10.9846	51.8743
10.9785	52.3087
10.992	52.3602
10.9816	52.0273
10.967	51.6623
10.9468	51.5486
10.9442	51.7411
10.9417	51.8669
10.9294	51.7134
10.9143	51.3775
10.9054	51.1771
10.9139	51.1658
10.9125	51.3288
10.8935	51.3205
10.8726	50.8577
10.8687	49.9957
10.8604	49.2458
10.8481	48.9886
10.8412	49.2525
10.8324	49.8832
10.8279	50.6581
10.8045	51.2515
10.7992	51.5841
10.7948	51.6383
10.7963	51.4543
10.7908	51.0568
10.7815	50.7282
10.7654	50.5858
10.7561	50.6258
10.7463	50.6815
10.7344	50.6069
10.718	50.2689
10.7071	49.9532
10.6985	49.9124
10.7088	50.2212
10.6917	50.7033
10.6796	51.1503
10.6573	51.1103
10.668	50.4663
10.6753	49.609
10.657	49.0272
10.6464	48.8474
10.6332	49.0886
10.6287	49.6397
10.6147	50.1028
10.61	50.375
10.6232	50.7155
10.6114	51.1657
10.601	51.4118
10.5784	51.3297
10.5758	50.9465
10.5564	50.3487
10.5428	49.7066
10.5394	49.4602
10.5491	49.6278
10.5501	50.0411
10.5349	50.4739
10.5194	50.7316
10.5225	50.595
10.507	50.1282
10.4992	49.7027
10.4849	49.6813
10.4834	50.0278
10.4642	50.5549
10.4682	51.0147
10.4542	51.3031
10.4574	51.3781
10.4248	51.2625
10.4111	51.081
10.4063	50.8609
10.4067	50.6972
10.3916	50.6942
10.3772	50.8395
10.3813	50.8398
10.3778	50.4495
10.3671	49.7809
10.3511	49.3302
10.3471	49.3935
10.3281	50.0219
10.316	50.9069
10.303	51.6677
10.3089	51.8845
10.3055	51.6768
10.3026	51.4887
10.2915	51.5316
10.285	51.5773
10.2767	51.5391
10.2615	51.3656
10.2496	51.0636
10.2385	50.8178
10.2417	50.8763
10.2401	50.9532
10.2511	50.8149
10.2457	50.7275
10.2368	50.9593
10.2251	51.368
10.2159	51.7058
10.219	51.7459
10.1953	51.2814
10.1884	50.6353
10.1684	50.5117
10.1654	51.0947
10.1493	51.9095
10.1471	52.4343
10.1458	52.3105
10.1326	51.5163
10.1231	50.3823
10.1106	49.5606
10.107	49.3128
10.0938	49.5065
10.0884	49.8577
10.0829	50.1868
10.0771	50.3745
10.0709	50.4301
10.0727	50.4069
10.0653	50.4384
10.0534	50.3939
10.0331	50.1791
10.0294	49.8147
10.028	49.4527
10.0262	49.2394
10.0232	49.4032
10.0057	50.0967
9.99456	51.1369
9.97978	52.0331
9.98662	52.5619
9.98717	52.6365
9.97477	52.3321
9.94916	51.7509
9.93747	51.1381
9.92593	50.6401
9.91388	50.3585
9.91626	50.3028
9.91454	50.4838
9.90664	50.7558
9.88882	51.0617
9.88315	51.3302
9.88902	51.6637
9.88098	51.8762
9.86842	51.7396
9.85719	51.2315
9.84464	50.8298
9.84005	50.8073
9.83381	51.1286
9.82689	51.543
9.82864	51.7359
9.80806	51.4515
9.80075	50.9233
9.79129	50.6682
9.80826	50.868
9.80884	51.1532
9.7909	51.2185
9.77802	50.9757
9.76408	50.5516
9.76622	50.2798
9.7551	50.4267
9.75452	50.9826
9.75228	51.5091
9.74282	51.7097
9.73072	51.5006
9.7156	51.0604
9.6998	50.6123
9.6841	50.3359
9.67611	50.2837
9.67201	50.3725
9.65952	50.4477
9.6487	50.5418
9.63953	50.7469
9.64236	51.1769
9.63456	51.7075
9.63358	52.106
9.62212	52.164
9.61885	51.7824
9.60471	51.231
9.59306	50.8481
9.59155	50.8969
9.59506	51.1916
9.59793	51.4621
9.57745	51.4472
9.55614	51.2842
9.53937	51.2423
9.54498	51.5132
9.54805	51.9354
9.5597	52.3418
9.54312	52.4079
9.54049	52.099
9.52806	51.5593
9.52415	51.1799
9.50987	50.9745
9.50333	50.9219
9.50045	50.9386
9.49119	50.8558
9.47734	50.5108
9.45852	50.0129
9.45325	49.6728
9.44398	49.6749
9.4355	50.0433
9.42584	50.6014
9.42594	50.8971
9.42243	50.7161
9.41638	50.254
9.40356	49.9346
9.39222	50.0326
9.39072	50.3974
9.3866	50.7626
9.397	50.8518
9.38651	50.7227
9.37414	50.6205
9.36093	50.7524
9.35297	51.1786
9.34931	51.7276
9.34135	52.3131
9.33479	52.7318
9.33442	52.8085
9.3257	52.5313
9.3258	52.1563
9.3065	51.914
9.2916	51.8637
9.27708	51.825
9.27258	51.6504
9.26087	51.225
9.25487	50.976
9.23838	51.1144
9.24241	51.5497
9.23773	51.7924
9.23145	51.5786
9.23314	50.8926
9.22527	50.167
9.2263	49.8496
9.20419	50.0899
9.19154	50.4516
9.17673	50.755
9.17702	50.8508
9.17795	50.8389
9.16874	50.7554
9.16115	50.7218
9.14424	50.6423
9.14902	50.4992
9.1433	50.3794
9.1314	50.3148
9.1158	50.0753
9.10292	49.786
9.09903	49.6647
9.10259	49.8628
9.09538	50.2932
9.09406	50.8727
9.07476	51.3135
9.06455	51.4002
9.06136	51.2159
9.06188	51.0199
9.05635	50.7538
9.05087	50.406
9.03662	50.1991
9.02857	50.2695
9.0162	50.4577
9.00955	50.6286
9.00088	50.7407
8.99132	50.7344
8.98668	50.5696
8.98087	50.5079
8.96911	50.6007
8.94857	50.7173
8.9432	50.7723
8.94373	50.8425
8.94579	50.882
8.94776	50.7925
8.93505	50.6878
8.92305	50.7263
8.90837	50.7523
8.90533	50.7087
8.90622	50.5171
8.90121	50.1904
8.89432	49.7765
8.89038	49.5581
8.87229	49.758
8.85591	50.2727
8.84132	50.8776
8.84517	51.4159
8.84355	51.6959
8.83263	51.6313
8.82681	51.2913
8.8218	50.9408
8.82225	50.7106
8.80434	50.6103
8.78939	50.6033
8.77641	50.5322
8.77829	50.4082
8.76987	50.3959
8.76916	50.7139
8.76746	51.2471
8.7662	51.6923
8.75609	51.8073
8.73981	51.6323
8.73713	51.4428
8.73252	51.5068
8.73001	51.757
8.72101	52.072
8.71143	52.3543
8.69984	52.625
8.69782	52.8382
8.69791	52.8703
8.69272	52.4283
8.67311	51.4939
8.64961	50.5896
8.64571	50.2703
8.64128	50.6564
8.6527	51.3989
8.63456	51.9385
8.62709	51.8048
8.61352	51.1124
8.61272	50.4587
8.60314	50.2295
8.60063	50.2588
8.59378	50.2378
8.59427	50.0322
8.5739	49.8302
8.55931	49.9339
8.5517	50.4057
8.55743	50.8706
8.5654	50.8993
8.55318	50.4423
8.53921	49.8397
8.52152	49.4975
8.51634	49.5756
8.50823	50.0136
8.49787	50.6212
8.49321	51.2995
8.48786	51.8246
8.48329	51.9775
8.47147	51.628
8.46266	51.0407
8.45283	50.6128
8.46094	50.6588
8.453	51.054
8.45516	51.4109
8.42858	51.3889
8.42555	51.0761
8.41563	50.6782
8.4171	50.4723
8.4045	50.5215
8.39147	50.768
8.38102	50.9433
8.38094	50.9484
8.37671	50.7481
8.37334	50.3219
8.36031	49.8245
8.35522	49.5412
8.33591	49.6054
8.32628	49.8224
8.31735	50.0282
8.3246	50.1379
8.31705	50.0871
8.31895	49.975
8.30458	49.9733
8.3051	50.0485
8.27795	50.0238
8.27217	49.8056
8.25888	49.5022
8.27083	49.0499
8.26108	48.7088
8.26267	48.8065
8.24891	49.4359
8.24727	50.1275
8.24666	50.3954
8.23437	50.1521
8.22392	49.6436
8.20148	49.351
8.19484	49.6041
8.18707	50.1886
8.19005	50.6635
8.18603	50.7905
8.1862	50.8449
8.17011	51.1071
8.17477	51.5812
8.15319	51.9225
8.1463	51.7834
8.12394	51.2666
8.11786	50.6489
8.10997	50.2151
8.10586	50.0185
8.10035	50.0388
8.09048	50.0979
8.08333	50.0675
8.07602	50.0979
8.07972	50.3558
8.06484	50.673
8.06319	50.85
8.05448	50.8337
8.04963	50.7305
8.04355	50.5601
8.03853	50.5882
8.04264	50.8513
8.0267	50.9857
8.00993	50.6306
8.00557	49.9432
8.0119	49.2949
8.00993	48.9375
7.9925	49.0446
7.97211	49.6269
7.95978	50.2898
7.95814	50.7582
7.96159	50.9924
7.95526	50.9475
7.94426	50.5648
7.93407	50.0342
7.92655	49.7562
7.91907	49.8316
7.9145	50.1471
7.90669	50.5496
7.90443	50.8365
7.89227	50.9417
7.89214	51.0123
7.88495	51.1693
7.87541	51.2895
7.86793	51.1576
7.86094	50.8267
7.85638	50.3809
7.84224	49.9112
7.83353	49.58
7.82202	49.5472
7.80874	49.7619
7.79624	50.0629
7.78675	50.4158
7.78428	50.7256
7.7777	50.6792
7.77409	50.2361
7.77224	49.6199
7.76615	49.0979
7.75267	48.7435
7.73846	48.7675
7.73391	49.2149
7.72983	49.8761
7.72865	50.5194
7.7139	51.1839
7.71084	51.6652
7.69695	51.7732
7.70558	51.4466
7.69208	50.925
7.6935	50.2732
7.67011	49.7516
7.67819	49.6352
7.67239	50.0328
7.66791	50.7478
7.64657	51.5292
7.63056	51.9591
7.61879	51.7378
7.61204	50.9505
7.60725	50.167
7.59485	49.864
7.58889	50.1295
7.58582	50.6538
7.59556	50.995
7.58896	50.942
7.57578	50.5421
7.56558	50.129
7.55875	50.0885
7.56283	50.4627
7.5488	50.927
7.54343	51.2245
7.5428	51.2918
7.54398	51.0791
7.54629	50.5834
7.52247	50.0464
7.50709	49.658
7.49017	49.4232
7.48723	49.437
7.48248	49.8028
7.47032	50.3435
7.45953	50.7407
7.4441	50.9347
7.44512	51.0317
7.44587	51.0557
7.44563	50.9237
7.43319	50.5854
7.42931	50.0593
7.42103	49.5189
7.41326	49.2994
7.39752	49.5757
7.39258	50.2026
7.3801	50.7039
7.38269	50.6194
7.37782	49.7994
7.37759	48.5675
7.3675	47.5203
7.36499	47.1887
7.35585	47.712
7.34424	48.7637
7.32771	49.6673
7.31612	50.1175
7.30871	50.1971
7.30505	50.2164
7.30116	50.2962
7.29286	50.4412
7.285	50.5825
7.27431	50.6545
7.26847	50.7061
7.2592	50.866
7.25621	50.9952
7.24476	50.9422
7.24446	50.7704
7.23474	50.7838
7.2242	50.9967
7.21926	51.1549
7.21141	51.0681
7.20684	50.6183
7.18867	49.9651
7.18044	49.5879
7.17521	49.8922
7.1672	50.6615
7.16556	51.4136
7.15868	51.875
7.14744	51.8777
7.1367	51.3618
7.12747	50.6184
7.12545	49.9652
7.12646	49.6025
7.11748	49.6787
7.12058	50.218
7.09855	50.848
7.09164	51.1872
7.07776	51.1394
7.07548	50.8313
7.05992	50.4549
7.053	50.1857
7.04006	50.0002
7.03823	49.7925
7.02637	49.6559
7.02761	49.6103
7.02585	49.6097
7.0165	49.5842
7.00094	49.5292
6.9889	49.4292
6.99151	49.4898
6.99563	49.8035
6.9911	50.1354
6.98396	50.192
6.97693	50.0526
6.96616	49.7903
6.94787	49.5823
6.93054	49.5639
6.92713	49.7979
6.91662	49.9529
6.90504	50.001
6.88835	50.0173
6.88629	50.0083
6.88892	49.8583
6.88416	49.7741
6.88018	49.8874
6.86925	50.1413
6.86882	50.3643
6.86278	50.4643
6.8576	50.3115
6.84922	50.0294
6.83082	49.9258
6.81967	50.1733
6.80746	50.5878
6.80682	50.9859
6.79624	51.228
6.7924	51.2849
6.77947	51.2303
6.77514	51.1272
6.76403	51.0264
6.76591	50.9307
6.75476	50.9823
6.75078	51.1577
6.73942	51.3613
6.74183	51.4384
6.73171	51.2351
6.72361	50.6748
6.71424	49.746
6.71051	48.7383
6.70476	47.9961
6.69879	47.7475
6.68643	47.9664
6.67837	48.5226
6.66243	49.1769
6.65834	49.5801
6.64833	49.5732
6.64364	49.3267
6.63825	48.9053
6.63061	48.6394
6.62209	48.8579
6.61317	49.7943
6.60629	50.868
6.60582	51.529
6.6006	51.4716
6.59664	50.9306
6.58937	50.4943
6.57826	50.8307
6.56797	51.8761
6.56097	52.8986
6.55646	53.0228
6.54987	52.1454
6.54293	50.7383
6.54199	49.609
6.53647	49.2466
6.52201	49.7002
6.50289	50.5148
6.49812	51.1177
6.4924	51.2232
6.4889	51.0029
6.48143	50.7138
6.47187	50.5533
6.4646	50.6853
6.45202	51.0696
6.45067	51.362
6.44253	51.2014
6.43903	50.6465
6.43069	50.0968
6.42234	49.8278
6.41965	50.0291
6.41756	50.6689
6.41891	51.3959
6.40141	51.6472
6.38863	51.3781
6.37947	51.0376
6.37187	50.8999
6.36134	50.8919
6.34956	51.0491
6.34532	51.1995
6.3395	50.9943
6.33466	50.4045
6.3249	49.8464
6.31605	49.5157
6.31067	49.447
6.30198	49.7474
6.29172	50.2541
6.28832	50.4947
6.2789	50.3446
6.28176	50.0285
6.26477	49.7465
6.26211	49.6481
6.25054	49.68
6.24739	49.6156
6.23318	49.3631
6.22096	49.2066
6.21408	49.3424
6.2093	49.7897
6.20586	50.3973
6.2007	50.8738
6.19592	50.9661
6.18293	50.7852
6.17516	50.4917
6.16694	50.1689
6.16554	49.9822
6.16185	50.0598
6.16096	50.2747
6.15331	50.4236
6.13885	50.4944
6.12981	50.4962
6.12312	50.4852
6.12299	50.5662
6.11172	50.7085
6.10172	50.707
6.0958	50.4861
6.08796	50.2222
6.0814	50.1087
6.06045	50.1288
6.05471	50.1686
6.05341	50.133
6.05347	50.0178
6.05127	49.9274
6.0315	49.9786
6.02229	50.1041
6.01802	50.1153
6.00879	50.0275
6.00704	50.0026
5.99194	50.1654
5.99509	50.4249
5.98433	50.6114
5.97207	50.5364
5.96468	50.1108
5.95503	49.5203
5.95197	48.9964
5.94239	48.7412
5.94363	48.7682
5.93557	49.0786
5.93197	49.5591
5.92551	50.0306
5.91707	50.2763
5.91	50.2594
5.89194	50.1032
5.88529	50.088
5.87079	50.3194
5.873	50.7623
5.86899	51.0115
5.87001	50.8736
5.85464	50.3672
5.8523	49.8448
5.83807	49.6936
5.83137	50.0338
5.81552	50.515
5.80834	50.6469
5.80355	50.3476
5.79979	49.9444
5.79817	49.6538
5.7947	49.6873
5.79141	49.9834
5.78728	50.1315
5.77676	49.7827
5.76551	49.1621
5.75133	48.8146
5.74685	48.8598
5.74098	49.3046
5.73548	49.9228
5.72824	50.2836
5.71885	50.1019
5.72029	49.748
5.71197	49.6747
5.697	49.9625
5.68157	50.4905
5.67227	51.1839
5.66533	51.6784
5.65988	51.7523
5.65327	51.4451
5.65145	51.0002
5.64556	50.4963
5.64218	50.1475
5.63461	50.0635
5.62973	50.1076
5.61753	50.0596
5.61289	49.9903
5.60221	50.0685
5.59632	50.3285
5.59136	50.5877
5.58274	50.6286
5.57323	50.3322
5.57081	49.7785
5.56862	49.222
5.56034	48.9655
5.54443	49.0103
5.53473	49.1477
5.53748	49.2255
5.53192	49.3507
5.52289	49.5457
5.51515	49.8693
5.50976	50.2877
5.50118	50.6191
5.48934	50.5886
5.47924	50.2447
5.47447	49.78
5.46482	49.3535
5.46634	49.1302
5.4591	49.311
5.45529	49.8212
5.45007	50.5055
5.45265	51.0681
5.44025	51.1722
5.42325	50.7149
5.40878	50.0231
5.40839	49.5807
5.40177	49.5125
5.39784	49.7339
5.39083	49.8038
5.38741	49.4728
5.37921	49.0141
5.38084	49.0473
5.37683	49.6576
5.37374	50.4935
5.35512	51.1167
5.34844	51.2666
5.33301	50.8659
5.33032	50.3514
5.32157	50.0958
5.32339	49.9909
5.32185	49.7987
5.31128	49.6486
5.30168	49.7135
5.28726	49.962
5.27921	50.3835
5.27217	50.8181
5.27147	51.0815
5.2655	51.0317
5.26174	50.8364
5.2547	50.4906
5.25074	50.0689
5.24053	49.6888
5.23147	49.5494
5.22634	49.7836
5.22306	50.4853
5.21261	51.3222
5.2015	51.8943
5.19448	51.8553
5.19202	51.2711
5.18814	50.2735
5.1819	49.2082
5.17562	48.1407
5.17184	46.8476
5.16403	45.0066
5.15911	42.4325
5.15015	39.1245
5.148	35.6173
5.1393	32.5911
5.13286	30.4988
5.12164	29.2359
5.1186	28.6788
5.11404	28.3858
5.10943	27.9855
5.10503	27.4386
5.09576	27.0037
5.09135	26.6328
5.08265	26.3388
5.07747	26.258
5.06748	26.4257
5.05983	26.4682
5.05698	26.3232
5.05024	26.0427
5.04823	25.7403
5.04333	25.4269
5.03599	25.3316
5.02858	25.4774
5.01844	25.7
5.01393	25.9266
5.00279	26.2048
4.99561	26.3338
4.99203	26.099
4.98799	25.5689
4.98479	25.0892
4.97824	24.888
4.96915	24.9618
4.96158	25.1928
4.95469	25.3102
4.95472	25.1585
4.949	24.8608
4.94644	24.7302
4.94117	24.8738
4.9446	25.0436
4.93399	24.946
4.92917	24.6328
4.91926	24.2951
4.91784	24.057
4.9104	23.9524
4.90261	24.0726
4.89908	24.3903
4.89467	24.8669
4.88772	25.4854
4.88027	25.9681
4.87674	25.8921
4.86788	25.1777
4.85906	24.2867
4.85112	23.7758
4.84892	23.8875
4.85	24.4965
4.84485	25.1722
4.83697	25.5297
4.83202	25.4197
4.82511	24.9666
4.82536	24.5287
4.81458	24.4847
4.81301	24.8141
4.80679	25.1611
4.80326	25.2036
4.80101	24.8613
[truncated: 13,197 more rows]

## Sheet: Fig_1d_inset
d (nm)	T_J (K)	T_SC (K)
120	3.5	5.25
350	2.5	5.2
580	0.2	5.3

## Sheet: Fig_1e
I (uA) pos inc	V (uV) pos inc	I (uA) pos dec	V (uV) pos dec	I (uA) neg inc	V (uV) neg inc	I (uA) neg dec	V (uV) neg dec
0	0.03626	50	17.7795	0	-0.00777	-50	-17.9316
1	0.03626	49	17.3392	-1	-0.00777	-49	-17.4789
2	0.05127	48	17.0062	-2	-0.02797	-48	-17.1097
3	0.04558	47	16.5919	-3	-0.01968	-47	-16.6772
4	0.0694	46	16.2277	-4	0.01139	-46	-16.2975
5	0.02849	45	15.7404	-5	0.00777	-45	-15.8433
6	0.07251	44	15.3369	-6	-0.07303	-44	-15.4409
7	0.03574	43	14.9547	-7	-0.02486	-43	-15.038
8	0.06681	42	14.4829	-8	0.00363	-42	-14.605
9	0.01813	41	14.0421	-9	-0.02693	-41	-14.2704
10	0.03729	40	13.7655	-10	-0.06992	-40	-13.8379
11	-0.01657	39	13.3408	-11	-0.05438	-39	-13.4464
12	0.00155	38	12.9084	-12	-0.02175	-38	-12.9958
13	0.0549	37	12.5163	-13	-0.04765	-37	-12.5897
14	0.03574	36	12.1304	-14	-0.05645	-36	-12.1811
15	0.04299	35	11.7549	-15	-0.03936	-35	-11.8185
16	-0.03056	34	11.2846	-16	-0.0435	-34	-11.3462
17	0.06992	33	10.8972	-17	0.00104	-33	-10.9805
18	0.06215	32	10.5052	-18	-0.05904	-32	-10.5672
19	0.00466	31	10.1535	-19	-0.04299	-31	-10.1741
20	0.03108	30	9.73189	-20	-0.04454	-30	-9.72249
21	0.05801	29	9.29475	-21	-0.01139	-29	-9.36149
22	6.5114	28	8.86073	-22	-0.04402	-28	-8.89536
23	6.85375	27	8.48937	-23	-0.06474	-27	-8.41317
24	7.34785	26	8.07658	-24	-0.06837	-26	-8.04855
25	7.7306	25	7.62132	-25	-0.08856	-25	-7.5068
26	8.13873	24	7.30072	-26	-0.02849	-24	-7.14892
27	8.54375	23	6.7973	-27	-0.0896	-23	-6.62581
28	8.98399	22	6.39849	-28	-0.03729	-22	-6.17004
29	9.34706	21	5.95048	-29	-0.05231	-21	-0.0461
30	9.80387	20	5.62988	-30	-0.01709	-20	-0.0808
31	10.1959	19	5.15132	-31	-0.05179	-19	-0.07147
32	10.5844	18	4.72869	-32	-0.06319	-18	-0.04143
33	11.0246	17	4.21749	-33	-0.04454	-17	-0.00829
34	11.441	16	3.76741	-34	-0.08028	-16	-0.03884
35	11.7378	15	3.29091	-35	-0.08649	-15	-0.05853
36	12.1838	14	2.66474	-36	-0.01916	-14	-0.05956
37	12.6178	13	2.02354	-37	-0.06267	-13	-0.05386
38	13.0036	12	-0.0088	-38	-0.04299	-12	-0.06215
39	13.4123	11	-0.0694	-39	-13.4112	-11	-0.05438
40	13.809	10	-0.03056	-40	-13.8618	-10	-0.08339
41	14.2135	9	-0.01761	-41	-14.2253	-9	-0.05438
42	14.618	8	0.00207	-42	-14.6366	-8	-0.06422
43	15.0096	7	-0.03263	-43	-15.0545	-7	-0.08908
44	15.3825	6	-0.03988	-44	-15.5419	-6	-0.07872
45	15.8466	5	-0.06733	-45	-15.8568	-5	-0.09633
46	16.2511	4	0.02693	-46	-16.3053	-4	-0.07044
47	16.6115	3	-0.01347	-47	-16.6555	-3	-0.09737
48	17.0673	2	-0.08235	-48	-17.147	-2	-0.11343
49	17.4526	1	-0.04609	-49	-17.5266	-1	-0.03108
50	17.8789	0	-0.00621	-50	-17.9311

## Sheet: Fig_1f
Time (s)	Current (uA)	Voltage (uV)
0.026	-23	0.06534
0.1115	-23	0.0524
0.1994	-23	0.08813
0.2888	-23	0.08762
0.3742	-23	0.04515
0.4617	-23	0.02391
0.5494	-23	0.05913
0.637	-23	-0.01027
0.7242	-23	0.1104
0.9141	-23	0.06275
1.0018	-23	0.01925
1.0871	-23	0.10781
1.1748	-23	0.03323
1.2625	-23	0.05913
1.3486	-23	0.03841
1.4339	-23	0.02184
1.5208	-23	0.09124
1.6106	-23	0.04825
1.6982	-23	0.03841
1.7849	-23	0.13112
1.8722	-23	0.04981
1.9578	-23	0.03686
2.0435	-23	0.10522
2.1331	-23	0.0612
2.2189	-23	0.0353
2.3047	-23	0.08917
2.3906	-23	0.07674
2.4745	-23	0.04256
2.56	-23	0.05136
2.6458	-23	0.07208
2.7334	-23	0.05706
2.8204	-23	0.06638
2.9081	-23	0.05965
2.9978	-23	0.07363
3.0856	-23	0.08658
3.1714	-23	-0.00768
3.2551	-23	0.02702
3.3404	-23	0.0959
3.428	-23	0.14511
3.5135	-23	0.03116
3.6012	-23	0.08813
3.6891	-23	0.05499
3.7768	-23	0.0265
3.8645	-23	0.10212
3.9533	-23	0.03893
4.041	-23	0.09176
4.1279	-23	0.12542
4.215	-23	0.05654
4.3004	-23	0.07829
4.3881	-23	0.12801
4.474	-23	0.03893
4.5617	-23	0.0726
4.6474	-23	0.03789
4.7352	-23	0.09176
4.823	-23	0.13785
4.9108	-23	0.0871
4.9965	-23	0.03116
5.0842	-23	0.10626
5.1741	-23	0.06638
5.2616	-23	0.10419
5.3487	-23	0.11351
5.4342	-23	0.05809
5.5201	-23	0.11144
5.6059	-23	0.1306
5.6917	-23	0.12957
5.7773	-23	0.04359
5.8643	-23	0.10108
5.9499	-23	0.13526
6.0358	-23	0.08036
6.1235	-23	0.1855
6.2131	-23	0.10212
6.3001	-23	0.15287
6.3871	-23	0.10885
6.4745	-23	0.06586
6.5623	-23	0.09694
6.65	-23	0.11817
6.7339	-23	0.09072
6.8176	-23	0.06327
6.9024	-23	0.16168
6.9882	-23	0.15391
7.0739	-23	0.07829
7.1617	-23	0.0902
7.2493	-23	0.09746
7.3363	-23	0.02236
7.4221	-23	0.14511
7.5098	-23	0.11662
7.5995	-23	0.18602
7.6873	-23	0.16997
7.7748	-23	0.09383
7.8619	-23	0.15443
7.9475	-23	0.09746
8.0324	-23	0.06949
8.1202	-23	0.15028
8.2058	-23	0.17411
8.2908	-23	0.07726
8.3785	-23	0.13164
8.4681	-23	0.08658
8.557	-23	0.12905
8.6448	-23	0.11558
8.7305	-23	0.07829
8.8155	-23	0.10315
8.9011	-23	0.09072
8.9869	-23	0.09538
9.0766	-23	0.07208
9.1624	-23	0.17514
9.248	-23	0.11351
9.3353	-23	0.15443
9.4227	-23	0.15598
9.5086	-23	0.1104
9.5963	-23	0.09538
9.684	-23	0.14303
9.7738	-23	0.07052
9.8596	-23	0.11455
9.9473	-23	0.17825
10.0351	-23	0.10833
10.3328	23	6.97918
10.4194	23	7.04236
10.5095	23	7.00093
10.5965	23	7.01543
10.6841	23	7.01491
10.771	23	6.99316
10.8579	23	7.01699
10.9417	23	7.01595
11.0451	23	7.03304
11.132	23	7.01595
11.2199	23	7.04858
11.3097	23	7.00197
11.3974	23	7.03045
11.4853	23	7.04651
11.573	23	6.95173
11.6609	23	7.02372
11.7482	23	6.94707
11.8351	23	7.0087
11.9223	23	7.0289
12.0118	23	6.97141
12.0996	23	7.07189
12.1874	23	7.02683
12.273	23	6.99886
12.3586	23	7.04185
12.4455	23	6.99782
12.5335	23	7.03822
12.6226	23	6.99316
12.7102	23	6.99264
12.7977	23	7.08691
12.8835	23	7.01491
12.9713	23	6.98487
13.0579	23	6.99161
13.1458	23	7.08535
13.2336	23	7.01388
13.3233	23	7.08328
13.411	23	7.03046
13.4997	23	7.09571
13.5865	23	7.03563
13.6743	23	7.03615
13.7601	23	7.06101
13.8459	23	7.0346
13.9335	23	7.04599
14.0194	23	7.06723
14.1091	23	7.01802
14.1989	23	7.13922
14.2867	23	7.01802
14.3738	23	6.98747
14.4612	23	7.10918
14.5471	23	7.03771
14.6367	23	7.00456
14.7245	23	7.05583
14.8123	23	7.06464
14.9001	23	7.10297
14.9858	23	7.05324
15.0716	23	7.05014
15.1593	23	7.1185
15.2469	23	7.02528
15.3338	23	7.04444
15.4246	23	7.01802
15.5124	23	7.01284
15.5981	23	7.12782
15.6869	23	7.07448
15.7726	23	7.03978
15.8574	23	7.0579
15.9444	23	7.0579
16.0321	23	7.10245
16.1198	23	7.104
16.2074	23	7.0983
16.2923	23	7.09727
16.3821	23	7.12575
16.4698	23	7.06049
16.5567	23	7.11022
16.6444	23	7.05894
16.7303	23	7.06049
16.82	23	7.11954
16.9057	23	7.09312
16.9896	23	7.04133
17.0752	23	7.05894
17.1611	23	7.10555
17.249	23	7.05894
17.3365	23	7.11022
17.4235	23	7.11954
17.511	23	7.06257
17.5969	23	7.07914
17.6867	23	7.10762
17.7706	23	7.05842
17.8561	23	7.08587
17.9439	23	7.08846
18.0317	23	7.06619
18.1195	23	7.08173
18.207	23	7.05635
18.2938	23	7.08276
18.3808	23	7.11332
18.4686	23	7.05169
18.5563	23	7.07033
18.642	23	7.08742
18.7317	23	7.10969
18.8208	23	7.11228
18.9075	23	7.04288
18.9951	23	7.11643
19.0829	23	7.02372
19.1707	23	7.08276
19.2582	23	7.09778
19.3443	23	7.11591
19.4321	23	7.11695
19.5199	23	7.11591
19.6067	23	7.13404
19.6923	23	7.03563
19.78	23	7.09623
19.8677	23	7.05842
19.9585	23	7.08949
20.0443	23	7.11487
20.128	23	7.12057
20.2127	23	7.07085
20.3017	23	7.09001
20.3887	23	7.05117
20.686	-23	0.22538
20.7717	-23	0.18395
20.857	-23	0.1912
20.9419	-23	0.21813
21.0297	-23	0.19638
21.1138	-23	0.19897
21.2012	-23	0.1824
21.2889	-23	0.15857
21.3759	-23	0.20674
21.4616	-23	0.24403
21.5473	-23	0.21399
21.6351	-23	0.27303
21.7228	-23	0.21813
21.8098	-23	0.18447
21.8994	-23	0.23885
21.987	-23	0.17463
22.074	-23	0.26837
22.1597	-23	0.24144
22.2454	-23	0.20777
22.3292	-23	0.20674
22.415	-23	0.21658
22.5027	-23	0.23937
22.5885	-23	0.17515
22.6763	-23	0.22279
22.764	-23	0.20881
22.8531	-23	0.23056
22.9407	-23	0.25439
23.0264	-23	0.20777
23.114	-23	0.17773
23.2009	-23	0.20467
23.2906	-23	0.21606
23.3775	-23	0.23471
23.4632	-23	0.1824
23.5503	-23	0.23937
23.6377	-23	0.23056
23.7235	-23	0.20052
23.8112	-23	0.17566
23.898	-23	0.23471
23.9886	-23	0.20985
24.0755	-23	0.23678
24.1625	-23	0.21606
24.2482	-23	0.21762
24.3339	-23	0.2404
24.4217	-23	0.2606
24.5073	-23	0.16272
24.5942	-23	0.18758
24.6779	-23	0.24455
24.7639	-23	0.22694
24.8514	-23	0.25232
24.9382	-23	0.29478
25.0281	-23	0.18602
25.1141	-23	0.19638
25.1996	-23	0.22642
25.2873	-23	0.23108
25.3728	-23	0.24403
25.4599	-23	0.23937
25.5495	-23	0.18965
25.6365	-23	0.22176
25.724	-23	0.21606
25.8108	-23	0.20363
25.8987	-23	0.26371
25.9864	-23	0.20467
26.0721	-23	0.25594
26.1589	-23	0.23885
26.2478	-23	0.24196
26.3336	-23	0.16582
26.4214	-23	0.18706
26.5092	-23	0.16375
26.5949	-23	0.20726
26.6807	-23	0.24299
26.7647	-23	0.21244
26.8502	-23	0.2316
26.937	-23	0.24351
27.0239	-23	0.21969
27.1116	-23	0.25232
27.1996	-23	0.22797
27.2891	-23	0.2114
27.3766	-23	0.22176
27.4616	-23	0.22694
27.5495	-23	0.21503
27.6371	-23	0.22849
27.7268	-23	0.20622
27.8137	-23	0.26889
27.8995	-23	0.21917
27.9871	-23	0.21813
28.0729	-23	0.22228
28.1598	-23	0.24817
28.2435	-23	0.26578
28.3283	-23	0.15184
28.4161	-23	0.24196
28.5038	-23	0.17307
28.5935	-23	0.20829
28.6804	-23	0.26526
28.7682	-23	0.24144
28.8558	-23	0.26112
28.9426	-23	0.23678
29.0293	-23	0.19224
29.1161	-23	0.23419
29.203	-23	0.16738
29.2908	-23	0.24817
29.3803	-23	0.20311
29.4655	-23	0.21917
29.5512	-23	0.22642
29.6381	-23	0.25232
29.7256	-23	0.20829
29.8134	-23	0.26112
29.9013	-23	0.22642
29.989	-23	0.1824
30.0766	-23	0.21295
30.1623	-23	0.23471
30.2491	-23	0.1912
30.3339	-23	0.26216
30.4208	-23	0.19379
30.5085	-23	0.19949
30.5943	-23	0.20726
30.684	-23	0.20156
30.7698	-23	0.20104
31.0695	23	7.08276
31.1548	23	7.13145
31.2425	23	7.04495
31.3283	23	7.04081
31.4132	23	7.08898
31.5009	23	7.05687
31.5885	23	6.99989
31.6734	23	7.03977
31.7611	23	7.07344
31.8489	23	7.10969
31.9366	23	7.05894
32.0223	23	7.06204
32.1072	23	7.02527
32.1949	23	7.11073
32.2817	23	7.08224
32.3694	23	7.07033
32.4583	23	7.10762
32.544	23	7.0522
32.6301	23	7.06515
32.7157	23	7.10452
32.8033	23	7.04806
32.8911	23	7.05013
32.9779	23	7.07655
33.0657	23	7.08173
33.1534	23	7.09209
33.2392	23	7.07085
33.3249	23	7.06101
33.4147	23	7.07914
33.5045	23	7.09416
33.5922	23	7.02942
33.6792	23	7.06619
33.7649	23	7.08173
33.8505	23	7.07447
33.9364	23	7.03667
34.0261	23	7.0434
34.1132	23	7.06205
34.2006	23	7.00248
34.2894	23	7.06567
34.377	23	7.08639
34.464	23	7.07655
34.5516	23	7.07396
34.6395	23	7.05272
34.7292	23	7.01388
34.8171	23	7.09416
34.9047	23	7.05583
34.9925	23	7.08432
35.0802	23	7.05531
35.1686	23	7.06722
35.2556	23	7.09157
35.3405	23	7.04651
35.4283	23	7.06774
35.516	23	7.06464
35.6067	23	7.03977
35.6956	23	7.10452
35.7834	23	7.07448
35.8691	23	7.04806
35.9569	23	7.02942
36.0447	23	7.03667
36.1304	23	7.07396
36.2183	23	7.04651
36.3057	23	7.05738
36.3926	23	7.06049
36.4815	23	7.07292
36.5692	23	7.05376
36.6571	23	7.05221
36.7448	23	7.04237
36.8347	23	7.02786
36.9223	23	7.00818
37.009	23	7.02631
37.0979	23	7.03356
37.1836	23	7.05428
37.2694	23	7.06982
37.3573	23	7.03615
37.4449	23	7.04962
37.5326	23	7.07655
37.6205	23	7.04858
37.7062	23	6.99523
37.796	23	7.01388
37.8838	23	7.0377
37.9715	23	7.04703
38.0572	23	7.06982
38.1431	23	7.05583
38.2308	23	7.0579
38.3185	23	7.04237
38.4053	23	7.04392
38.4895	23	7.0232
38.5749	23	7.02942
38.6625	23	7.05739
38.7495	23	7.03149
38.8372	23	7.0232
38.925	23	7.04133
39.0126	23	7.08432
39.0995	23	7.0201
39.1891	23	7.01543
39.278	23	7.06049
39.3658	23	7.05842
39.4533	23	7.06982
39.5402	23	7.04133
39.6271	23	7.0377
39.7128	23	7.06412
39.8017	23	7.04547
39.8883	23	7.06205
39.9772	23	7.04237
40.0669	23	7.02269
40.1547	23	7.0693
40.2425	23	7.03926
40.3281	23	7.01802
40.415	23	7.04651
40.5046	23	6.97452
40.5914	23	7.00508
40.6772	23	7.0548
40.7649	23	7.04237
40.852	23	7.01699
40.9396	23	7.00663
41.0272	23	7.03667
41.1141	23	7.02579
41.4158	-23	0.1622
41.5011	-23	0.16997
41.5889	-23	0.13992
41.6746	-23	0.14148
41.7604	-23	0.19638
41.846	-23	0.11817
41.933	-23	0.17463
42.0226	-23	0.20415
42.1085	-23	0.15236
42.1956	-23	0.21088
42.2834	-23	0.15443
42.3706	-23	0.18758
42.4575	-23	0.13423
42.5434	-23	0.1363
42.629	-23	0.16427
42.7168	-23	0.16064
42.8063	-23	0.16841
42.8931	-23	0.13216
42.9916	-23	0.15132
43.0789	-23	0.16479
43.1665	-23	0.1363
43.2533	-23	0.1565
43.3391	-23	0.1622
43.4269	-23	0.15857
43.5147	-23	0.15184
43.6043	-23	0.12439
43.6913	-23	0.12076
43.777	-23	0.15702
43.8625	-23	0.16116
43.9498	-23	0.15132
44.0393	-23	0.19793
44.125	-23	0.16323
44.2108	-23	0.18758
44.2987	-23	0.1622
44.3863	-23	0.12387
44.4721	-23	0.16893
44.5598	-23	0.13785
44.6467	-23	0.13785
44.7363	-23	0.16634
44.8232	-23	0.15495
44.911	-23	0.18188
44.9987	-23	0.17825
45.0855	-23	0.17929
45.1732	-23	0.12594
45.259	-23	0.1073
45.3429	-23	0.18291
45.4269	-23	0.1218
45.5124	-23	0.20259
45.5982	-23	0.16893
45.6858	-23	0.18395
45.7747	-23	0.11662
45.8604	-23	0.18809
45.9472	-23	0.13319
46.033	-23	0.15287
46.1188	-23	0.17204
46.2067	-23	0.20415
46.2962	-23	0.19224
46.3841	-23	0.11248
46.4698	-23	0.13889
46.5576	-23	0.14769
46.6454	-23	0.13267
46.7331	-23	0.19172
46.8188	-23	0.13837
46.9057	-23	0.18032
46.9955	-23	0.15339
47.0792	-23	0.15495
47.165	-23	0.15184
47.2508	-23	0.09228
47.3383	-23	0.11869
47.4252	-23	0.17825
47.511	-23	0.17773
47.5989	-23	0.14718
47.6846	-23	0.11196
47.7701	-23	0.16738
47.8569	-23	0.14252
47.9458	-23	0.15132
48.0334	-23	0.14821
48.1184	-23	0.2171
48.2062	-23	0.14303
48.2938	-23	0.20415
48.3818	-23	0.1363
48.4676	-23	0.14303
48.5572	-23	0.16841
48.6431	-23	0.17152
48.7288	-23	0.16323
48.8167	-23	0.20777
48.9021	-23	0.13319
48.987	-23	0.12542
49.0748	-23	0.16427
49.1627	-23	0.12905
49.2504	-23	0.15909
49.338	-23	0.10523
49.4288	-23	0.1767
49.5147	-23	0.17463
49.6023	-23	0.19534
49.6892	-23	0.17722
49.775	-23	0.16789
49.8606	-23	0.17825
49.9479	-23	0.13941
50.0353	-23	0.1363
50.1211	-23	0.20415
50.2068	-23	0.19275
50.2964	-23	0.17722
50.3841	-23	0.14977
50.469	-23	0.13837
50.5559	-23	0.13112
50.6436	-23	0.13682
50.7302	-23	0.17204
50.8175	-23	0.15961
50.9068	-23	0.13216
50.9917	-23	0.11299
51.0775	-23	0.17877
51.1654	-23	0.16893
51.251	-23	0.14096
51.3388	-23	0.12387
51.4264	-23	0.171
51.7262	23	7.04547
51.8122	23	7.05375
51.9015	23	7.05375
51.9903	23	7.07913
52.0792	23	7.02423
52.1669	23	7.04184
52.2541	23	7.03666
52.3415	23	7.01128
52.4292	23	7.0579
52.515	23	7.01854
52.6026	23	7.03666
52.6896	23	7.02216
52.7773	23	7.03356
52.8651	23	7.00611
52.9528	23	6.96519
53.0408	23	7.03097
53.1284	23	7.01439
53.2181	23	7.02164
53.306	23	7.04495
53.3935	23	7.03304
53.4806	23	6.99005
53.5682	23	7.00144
53.6559	23	6.98021
53.7419	23	7.06204
53.8274	23	7.03874
53.9145	23	7.02527
54.004	23	7.04081
54.0919	23	6.99264
54.1776	23	6.97814
54.3334	23	7.00352
54.419	23	7.04081
54.5086	23	7.03356
54.5955	23	7.00973
54.6833	23	7.01336
54.771	23	6.97451
54.8587	23	6.96571
54.9456	23	7.01491
55.0333	23	7.04858
55.1211	23	7.06204
55.2108	23	7.03666
55.2986	23	7.00507
55.3852	23	7.00921
55.4741	23	7.00921
55.5619	23	7.01957
55.6496	23	6.99834
55.7353	23	7.03097
55.8225	23	7.02372
55.908	23	7.02268
55.9971	23	7.01491
56.0864	23	7.02164
56.1742	23	7.00144
56.2619	23	7.05376
56.3489	23	7.03977
56.4346	23	7.04132
56.5242	23	7.02527
56.6111	23	7.01698
56.6988	23	7.0118
56.7866	23	6.97866
56.8725	23	7.01905
56.9602	23	7.01491
57.0479	23	6.98021
57.1357	23	7.03304
57.2254	23	7.03977
57.3133	23	7.01905
57.4008	23	7.0522
57.4881	23	6.99782
57.5735	23	6.98539
57.6593	23	7.03925
57.745	23	7.03511
57.8331	23	7.00507
57.9204	23	7.05479
58.0074	23	7.02009
58.0921	23	6.98332
58.1763	23	7.00455
58.2656	23	7.04599
58.3545	23	6.99989
58.4421	23	7.01647
58.528	23	7.04806
58.6139	23	7.00714
58.7015	23	6.99161
58.7872	23	7.02631
58.877	23	7.05842
58.9647	23	7.01543
59.0516	23	7.04392
59.1393	23	7.05997
59.2271	23	7.01284
59.3139	23	7.05117
59.4014	23	6.99627
59.4887	23	7.0289
59.574	23	6.98228
59.6629	23	6.98487
59.7508	23	6.9481
59.8382	23	7.03718
59.9272	23	7.02113
60.0131	23	7.11125
60.0967	23	7.04651
60.1824	23	7.02009
60.2713	23	7.01698
60.3592	23	6.97089
60.4468	23	7.01439
60.5366	23	7.04858
60.6263	23	7.00663
60.7143	23	7.01595
60.8018	23	6.97503
60.8897	23	6.99938
60.9774	23	7.03511
61.0672	23	6.96208
61.1529	23	6.98746
61.2407	23	6.98487
61.3285	23	7.01595
61.416	23	7.03459
61.503	23	6.99989
61.5906	23	6.99679
61.6776	23	6.98436
61.7693	23	7.03253
62.067	-23	0.14821
62.1523	-23	0.142
62.2401	-23	0.16427
62.3276	-23	0.14614
62.4145	-23	0.13992
62.5023	-23	0.16789
62.5862	-23	0.17566
62.672	-23	0.142
62.7597	-23	0.2114
62.8476	-23	0.16064
62.9329	-23	0.13112
63.0179	-23	0.1565
63.1047	-23	0.14666
63.1925	-23	0.15961
63.2781	-23	0.12335
63.3638	-23	0.14718
63.4518	-23	0.16738
63.5415	-23	0.16945
63.6294	-23	0.12128
63.7171	-23	0.11869
63.8027	-23	0.11248
63.8877	-23	0.15495
63.9733	-23	0.14511
64.0612	-23	0.19534
64.1469	-23	0.15598
64.2346	-23	0.14821
64.3225	-23	0.13682
64.4123	-23	0.12957
64.4982	-23	0.13319
64.5857	-23	0.16375
64.6715	-23	0.14614
64.7573	-23	0.17773
64.8471	-23	0.13734
64.9974	-23	0.15132
65.0824	-23	0.12646
65.1702	-23	0.14407
65.256	-23	0.16116
65.3439	-23	0.16013
65.4331	-23	0.2
65.5202	-23	0.14252
65.608	-23	0.16271
65.6938	-23	0.10781
65.7797	-23	0.19275
65.8672	-23	0.13164
65.954	-23	0.16168
66.0411	-23	0.17877
66.1286	-23	0.15236
66.2126	-23	0.16427
66.3021	-23	0.15184
66.3899	-23	0.14096
66.4756	-23	0.16064
66.5615	-23	0.13423
66.6473	-23	0.16427
66.737	-23	0.10212
66.8247	-23	0.16064
66.9106	-23	0.11507
66.9984	-23	0.14511
67.086	-23	0.17566
67.1718	-23	0.17981
67.2599	-23	0.1653
67.3456	-23	0.16323
67.4351	-23	0.14303
67.5209	-23	0.21917
67.6086	-23	0.10108
67.6944	-23	0.12698
67.7832	-23	0.18188
67.8703	-23	0.17307
67.9579	-23	0.20156
68.0456	-23	0.17463
68.1313	-23	0.18809
68.217	-23	0.20933
68.3048	-23	0.17981
68.3946	-23	0.12905
68.4805	-23	0.16634
68.566	-23	0.1275
68.6509	-23	0.18032
68.7387	-23	0.19845
68.8263	-23	0.14873
68.9141	-23	0.18499
68.998	-23	0.16064
69.0838	-23	0.18084
69.1715	-23	0.20622
69.2573	-23	0.13837
69.3412	-23	0.13734
69.4248	-23	0.15753
69.5087	-23	0.11921
69.6183	-23	0.15909
69.7061	-23	0.10833
69.7919	-23	0.17359
69.8777	-23	0.16582
69.9651	-23	0.19016
70.0522	-23	0.17773
70.142	-23	0.18447
70.2296	-23	0.12853
70.3174	-23	0.14614
70.4041	-23	0.15028
70.4911	-23	0.19586
70.5788	-23	0.18084
70.6665	-23	0.12646
70.7544	-23	0.16582
70.8441	-23	0.16168
70.9319	-23	0.18499
71.0196	-23	0.13578
71.1054	-23	0.16013
71.1932	-23	0.19275
71.2788	-23	0.16168
71.3666	-23	0.17204
71.4515	-23	0.16582
71.5371	-23	0.12698
71.624	-23	0.1275
71.7109	-23	0.15132
71.7986	-23	0.13993
71.8862	-23	0.15495
71.9729	-23	0.17618
72.0599	-23	0.18188
72.1498	-23	0.21761
72.4494	23	7.06515
72.5366	23	7.06567
72.6244	23	7.04651
72.7101	23	7.06412
72.7978	23	7.07396
72.8866	23	7.02009
72.9742	23	7.04081
73.0614	23	7.02165
73.149	23	7.02683
73.2348	23	7.04754
73.3225	23	7.03356
73.4103	23	7.05272
73.4981	23	7.04392
73.5877	23	6.99989
73.6726	23	7.03718
73.7603	23	7.02683
73.8481	23	7.03201
73.9358	23	7.06256
74.0217	23	7.04547
74.1074	23	7.04236
74.1952	23	7.05946
74.2828	23	7.06308
74.3697	23	7.04392
74.4577	23	7.03563
74.5432	23	7.0491
74.6328	23	7.07499
74.7198	23	6.98902
74.8054	23	7.01491
74.8922	23	7.03252
74.9799	23	7.01906
75.0688	23	7.02113
75.1574	23	6.98902
75.2444	23	7.02424
75.3321	23	7.08276
75.4198	23	7.04236
75.5074	23	7.02631
75.5943	23	7.05738
75.6811	23	6.97244
75.7691	23	7.0522
75.8607	23	6.99523
75.9464	23	7.04133
76.0321	23	7.06878
76.1211	23	6.98591
76.2087	23	7.06256
76.2956	23	7.05272
76.3833	23	7.02216
76.471	23	7.07344
76.5587	23	7.00507
76.6486	23	7.06671
76.7384	23	7.01543
76.8261	23	7.06412
76.9122	23	7.04754
76.9977	23	7.09312
77.0834	23	7.04444
77.1712	23	7.03252
77.2609	23	7.02216
77.3477	23	7.03874
77.4355	23	7.0377
77.5231	23	7.04236
77.6099	23	7.04547
77.6966	23	7.09726
77.7835	23	7.04236
77.8705	23	7.06878
77.9602	23	7.02683
78.0479	23	7.0579
78.1356	23	7.10866
78.2234	23	7.05531
78.3092	23	7.0579
78.3968	23	7.12989
78.4844	23	7.06567
78.5715	23	7.05065
78.6603	23	7.03615
78.75	23	7.08742
78.8378	23	7.08069
78.9255	23	7.05894
79.0134	23	7.11021
79.101	23	7.08846
79.1889	23	7.09001
79.2767	23	7.08846
79.3643	23	7.04651
79.4521	23	7.08121
79.5398	23	7.13455
79.6276	23	7.06981
79.7154	23	7.09105
79.8032	23	7.06826
79.8929	23	7.06463
79.9806	23	7.0724
80.0684	23	7.09467
80.1572	23	7.05634
80.2431	23	7.06256
80.3311	23	7.08431
80.4184	23	7.06101
80.5051	23	7.05479
80.5941	23	7.06722
80.6837	23	7.05117
80.7716	23	7.0926
80.8595	23	7.09623
80.9472	23	7.04443
81.0349	23	7.10296
81.1227	23	7.06515
81.2105	23	7.0781
81.2982	23	7.09571
81.3858	23	7.08535
81.4727	23	7.10814
81.5605	23	7.06101
81.6481	23	7.0724
81.7349	23	7.13662
81.8247	23	7.12627
81.9125	23	7.11332
82.0003	23	7.08328
82.088	23	7.05531
82.1758	23	7.04909
82.2625	23	7.06981
82.3503	23	7.06153
82.4381	23	7.10762
82.5278	23	7.11176
82.8296	-23	0.17307
82.9148	-23	0.26526
83.0026	-23	0.23056
83.0904	-23	0.22901
83.1763	-23	0.22228
83.2659	-23	0.2316
83.3538	-23	0.18395
83.4415	-23	0.2259
83.5291	-23	0.23574
83.6162	-23	0.24506
83.7038	-23	0.25439
83.7896	-23	0.16634
83.8753	-23	0.21451
83.9612	-23	0.20777
84.0489	-23	0.22953
84.1343	-23	0.22487
84.2233	-23	0.22176
84.3102	-23	0.24973
84.396	-23	0.21813
84.4817	-23	0.23626
84.5675	-23	0.20933
84.6551	-23	0.22901
84.744	-23	0.22487
84.8297	-23	0.20933
84.9156	-23	0.23367
85.0012	-23	0.20363
85.0879	-23	0.19275
85.1748	-23	0.25853
85.2625	-23	0.22642
85.3487	-23	0.23367
85.4362	-23	0.2461
85.5258	-23	0.20156
85.6135	-23	0.22383
85.7004	-23	0.22072
85.7881	-23	0.20467
85.8749	-23	0.21088
85.9607	-23	0.23263
86.0484	-23	0.26371
86.1352	-23	0.24196
86.223	-23	0.20726
86.3127	-23	0.24817
86.3995	-23	0.28753
86.4863	-23	0.24558
86.574	-23	0.23108
86.6609	-23	0.23988
86.7485	-23	0.23574
86.8334	-23	0.23004
86.9192	-23	0.24921
87.0049	-23	0.24092
87.0928	-23	0.21865
87.1785	-23	0.19016
87.2622	-23	0.2404
87.3469	-23	0.21554
87.4336	-23	0.26267
87.5205	-23	0.25128
87.6085	-23	0.23626
87.6981	-23	0.26371
87.7848	-23	0.2865
87.8716	-23	0.25646
87.9577	-23	0.26526
88.0432	-23	0.25076
88.1289	-23	0.2606
88.2157	-23	0.22953
88.3034	-23	0.23367
88.3892	-23	0.23056
88.474	-23	0.23574
88.5617	-23	0.22538
88.6515	-23	0.23212
88.7381	-23	0.2057
88.8251	-23	0.24921
88.9111	-23	0.17204
88.9984	-23	0.2549
89.0875	-23	0.22694
89.1753	-23	0.2461
89.2609	-23	0.21295
89.3477	-23	0.24092
89.4355	-23	0.24817
89.5211	-23	0.23833
89.609	-23	0.23781
89.6948	-23	0.26164
89.7786	-23	0.2259
89.8642	-23	0.2518
89.9529	-23	0.22745
90.0402	-23	0.27614
90.1274	-23	0.26682
90.2149	-23	0.24869
90.3021	-23	0.23367
90.3881	-23	0.23678
90.4755	-23	0.23263
90.5623	-23	0.23781
90.6495	-23	0.25749
90.7349	-23	0.27614
90.8226	-23	0.25283
90.9096	-23	0.26682
90.9953	-23	0.23315
91.0811	-23	0.28391
91.1687	-23	0.24662
91.2545	-23	0.23988
91.3443	-23	0.23419
91.4311	-23	0.27044
91.5168	-23	0.26371
91.6045	-23	0.29893
91.6914	-23	0.25283
91.7773	-23	0.20259
91.8629	-23	0.26423
91.9501	-23	0.23988
92.0375	-23	0.28391
92.1271	-23	0.24817
92.214	-23	0.25801
92.3012	-23	0.23419
92.3886	-23	0.27355
92.4742	-23	0.28598
92.5591	-23	0.23056
92.6466	-23	0.21451
92.7336	-23	0.24248
92.8205	-23	0.25542
92.9082	-23	0.272
93.2081	23	7.13559
93.2931	23	7.16097
93.3809	23	7.15994
93.4676	23	7.10918
93.5553	23	7.1273
93.6462	23	7.12938
93.734	23	7.1185
93.8216	23	7.1387
93.9088	23	7.1185
93.9962	23	7.18894
94.084	23	7.11954
94.1718	23	7.1444
94.2576	23	7.12834
94.3432	23	7.14077
94.4321	23	7.13818
94.5217	23	7.07655
94.6087	23	7.1185
94.6964	23	7.12161
94.7822	23	7.11332
94.8677	23	7.15786
94.9546	23	7.1475
95.0424	23	7.14129
95.1271	23	7.12316
95.2139	23	7.14647
95.3007	23	7.07966
95.3885	23	7.1532
95.4765	23	7.12938
95.5639	23	7.14388
95.6528	23	7.16097
95.7406	23	7.12989
95.8303	23	7.10969
95.9181	23	7.10762
96.0059	23	7.09571
96.0936	23	7.18428
96.1808	23	7.14336
96.2682	23	7.1532
96.3559	23	7.13352
96.4436	23	7.13404
96.5325	23	7.14077
96.6223	23	7.13093
96.7099	23	7.14388
96.7967	23	7.12834
96.8846	23	7.14647
96.9722	23	7.15424
97.0601	23	7.13041
97.1476	23	7.16511
97.2345	23	7.14647
97.3214	23	7.13456
97.4094	23	7.11488
97.4968	23	7.16926
97.583	23	7.15475
97.6684	23	7.14958
97.7552	23	7.13611
97.846	23	7.13455
97.9337	23	7.12886
98.0215	23	7.15734
98.1094	23	7.10659
98.197	23	7.15164
98.2848	23	7.14698
98.3725	23	7.14491
98.4603	23	7.15009
98.5501	23	7.17909
98.6377	23	7.16045
98.7226	23	7.16252
98.8104	23	7.14388
98.8982	23	7.13507
98.984	23	7.11073
99.0697	23	7.11332
99.1575	23	7.15579
99.2466	23	7.15631
99.334	23	7.1475
99.4199	23	7.14595
99.5076	23	7.13196
99.5952	23	7.13766
99.6819	23	7.14698
99.7708	23	7.133
99.8584	23	7.17857
99.9474	23	7.16873
100.033	23	7.13921
100.119	23	7.12212
100.204	23	7.14853
100.291	23	7.16045
100.379	23	7.16304
100.466	23	7.15993
100.553	23	7.17547
100.64	23	7.09933
100.727	23	7.09622
100.816	23	7.08379
100.906	23	7.11953
100.992	23	7.13817
101.077	23	7.17132
101.165	23	7.12523
101.253	23	7.16822
101.341	23	7.11072
101.43	23	7.13144
101.517	23	7.13248
101.605	23	7.14646
101.693	23	7.16718
101.78	23	7.14077
101.868	23	7.1563
101.956	23	7.11591
102.044	23	7.16666
102.135	23	7.12989
102.222	23	7.10399
102.31	23	7.13041
102.398	23	7.16822
102.486	23	7.17443
102.573	23	7.13144
102.66	23	7.12782
102.748	23	7.17909
102.836	23	7.14543
102.926	23	7.13921
103.013	23	7.13766
103.099	23	7.13559
103.187	23	7.11021
103.274	23	7.133
103.574	-23	0.28443
103.659	-23	0.31447
103.746	-23	0.27148
103.833	-23	0.24299
103.919	-23	0.24714
104.006	-23	0.28132
104.093	-23	0.28805
104.18	-23	0.25232
104.268	-23	0.29945
104.358	-23	0.25128
104.443	-23	0.26009
104.527	-23	0.29271
104.613	-23	0.26216
104.701	-23	0.29168
104.787	-23	0.26889
104.873	-23	0.28909
104.963	-23	0.25232
105.051	-23	0.28287
105.139	-23	0.2953
105.224	-23	0.26475
105.309	-23	0.26682
105.395	-23	0.26526
105.481	-23	0.30773
105.567	-23	0.29738
105.654	-23	0.27562
105.741	-23	0.26785
105.831	-23	0.26371
105.918	-23	0.27303
106.004	-23	0.24092
106.09	-23	0.29168
106.178	-23	0.25076
106.263	-23	0.26578
106.351	-23	0.2751
106.437	-23	0.25076
106.521	-23	0.26733
106.607	-23	0.26941
106.694	-23	0.2751
106.782	-23	0.23937
106.871	-23	0.2404
106.959	-23	0.3269
107.046	-23	0.27459
107.131	-23	0.25853
107.216	-23	0.25335
107.302	-23	0.25232
107.389	-23	0.28184
107.475	-23	0.27459
107.56	-23	0.31239
107.719	-23	0.29271
107.806	-23	0.27614
107.894	-23	0.29634
107.984	-23	0.25232
108.07	-23	0.22435
108.156	-23	0.2808
108.243	-23	0.28443
108.33	-23	0.272
108.416	-23	0.27148
108.503	-23	0.28028
108.591	-23	0.2404
108.678	-23	0.28702
108.766	-23	0.24869
108.856	-23	0.30411
108.943	-23	0.28132
109.029	-23	0.29116
109.115	-23	0.29012
109.2	-23	0.26009
109.285	-23	0.27614
109.371	-23	0.25024
109.459	-23	0.27977
109.546	-23	0.2518
109.631	-23	0.29945
109.718	-23	0.26475
109.806	-23	0.27251
109.892	-23	0.27769
109.981	-23	0.25801
110.068	-23	0.31654
110.159	-23	0.20985
110.245	-23	0.26371
110.333	-23	0.26164
110.418	-23	0.29271
110.504	-23	0.25646
110.592	-23	0.28961
110.679	-23	0.27562
110.765	-23	0.2171
110.848	-23	0.25646
110.934	-23	0.28598
111.022	-23	0.28909
111.111	-23	0.30929
111.2	-23	0.26733
111.286	-23	0.22797
111.372	-23	0.28546
111.457	-23	0.2865
111.542	-23	0.26371
111.629	-23	0.3155
111.717	-23	0.31395
111.806	-23	0.2373
111.891	-23	0.26423
111.977	-23	0.25905
112.061	-23	0.20622
112.146	-23	0.30722
112.233	-23	0.23988
112.319	-23	0.30825
112.405	-23	0.21813
112.493	-23	0.25801
112.579	-23	0.18654
112.666	-23	0.2808
112.756	-23	0.29789
112.843	-23	0.24869
112.931	-23	0.28702
113.017	-23	0.23522
113.104	-23	0.21554
113.189	-23	0.26941
113.275	-23	0.25801
113.362	-23	0.25128
113.45	-23	0.24817
113.538	-23	0.24558
113.628	-23	0.30048
113.927	23	7.11487
114.013	23	7.14284
114.101	23	7.13248
114.188	23	7.13299
114.277	23	7.08897
114.363	23	7.10347
114.449	23	7.14594
114.535	23	7.16044
114.622	23	7.13765
114.709	23	7.11694
114.797	23	7.13144
114.883	23	7.09933
114.97	23	7.12885
115.058	23	7.14491
115.146	23	7.12005
115.237	23	7.18686
115.324	23	7.14698
115.409	23	7.16252
115.496	23	7.09001
115.584	23	7.13092
115.671	23	7.1418
115.76	23	7.10969
115.847	23	7.1273
115.935	23	7.17598
116.022	23	7.14801
116.107	23	7.14439
116.193	23	7.13765
116.278	23	7.11642
116.366	23	7.06774
116.453	23	7.11694
116.54	23	7.15578
116.63	23	7.17029
116.716	23	7.13869
116.803	23	7.12989
116.892	23	7.14335
116.979	23	7.1216
117.067	23	7.07395
117.155	23	7.13144
117.242	23	7.11072
117.33	23	7.13144
117.418	23	7.0667
117.504	23	7.11228
117.593	23	7.12885
117.682	23	7.11383
117.769	23	7.11435
117.855	23	7.0926
117.94	23	7.09778
118.028	23	7.10036
118.118	23	7.07913
118.204	23	7.08327
118.29	23	7.06515
118.377	23	7.1014
118.465	23	7.11331
118.553	23	7.10399
118.638	23	7.08586
118.723	23	7.08742
118.811	23	7.133
118.905	23	7.16096
118.995	23	7.10917
119.078	23	7.10969
119.163	23	7.06618
119.25	23	7.11072
119.338	23	7.14491
119.425	23	7.09311
119.511	23	7.11746
119.597	23	7.07602
119.685	23	7.07447
119.772	23	7.12833
119.86	23	7.11746
119.949	23	7.11953
120.039	23	7.14957
120.126	23	7.07343
120.213	23	7.12471
120.301	23	7.09829
120.388	23	7.08017
120.477	23	7.12937
120.562	23	7.06048
120.647	23	7.08897
120.735	23	7.07499
120.824	23	7.08897
120.91	23	7.09622
120.997	23	7.09104
121.083	23	7.01439
121.169	23	7.12108
121.256	23	7.13455
121.345	23	7.12471
121.431	23	7.13092
121.518	23	7.10865
121.606	23	7.09467
121.692	23	7.0869
121.78	23	7.07395
121.868	23	7.08949
121.956	23	7.06359
122.043	23	7.08638
122.132	23	7.09622
122.222	23	7.08276
122.31	23	7.09933
122.398	23	7.11487
122.483	23	7.08535
122.571	23	7.0869
122.659	23	7.05531
122.745	23	7.09467
122.832	23	7.10037
122.918	23	7.12316
123.003	23	7.07292
123.091	23	7.09052
123.177	23	7.13403
123.265	23	7.06877
123.352	23	7.08069
123.44	23	7.1071
123.53	23	7.09726
123.617	23	7.10399
123.704	23	7.06826
123.792	23	7.07758
123.88	23	7.07654
123.967	23	7.05375
124.266	-23	0.21399
124.351	-23	0.23522
124.437	-23	0.21088
124.525	-23	0.27873
124.612	-23	0.21606
124.699	-23	0.1824
124.786	-23	0.21658
124.874	-23	0.25698
124.964	-23	0.24092
125.05	-23	0.20777
125.137	-23	0.22228
125.224	-23	0.2171
125.31	-23	0.23937
125.397	-23	0.20208
125.484	-23	0.22176
125.57	-23	0.2171
125.656	-23	0.23833
125.746	-23	0.25128
125.833	-23	0.23108
125.921	-23	0.23212
126.008	-23	0.20467
126.094	-23	0.20311
126.181	-23	0.16168
126.268	-23	0.22745
126.354	-23	0.23937
126.44	-23	0.22538
126.526	-23	0.28909
126.611	-23	0.23678
126.699	-23	0.27769
126.787	-23	0.22279
126.875	-23	0.23678
126.962	-23	0.24092
127.052	-23	0.23315
127.138	-23	0.23781
127.223	-23	0.22901
127.31	-23	0.19534
127.396	-23	0.2373
127.482	-23	0.24817
127.57	-23	0.25232
127.656	-23	0.23522
127.743	-23	0.26164
127.831	-23	0.26785
127.921	-23	0.19068
128.009	-23	0.25542
128.096	-23	0.20518
128.183	-23	0.22642
128.268	-23	0.20933
128.354	-23	0.24144
128.442	-23	0.19017
128.528	-23	0.19017
128.614	-23	0.20985
128.702	-23	0.21088
128.787	-23	0.21295
128.872	-23	0.18965
128.959	-23	0.19327
129.047	-23	0.23937
129.132	-23	0.21813
129.217	-23	0.21347
129.307	-23	0.23781
129.394	-23	0.19897
129.481	-23	0.22435
129.568	-23	0.19897
129.654	-23	0.23263
129.742	-23	0.24817
129.828	-23	0.22797
129.911	-23	0.18032
129.995	-23	0.24714
130.08	-23	0.19638
130.168	-23	0.22745
130.256	-23	0.22797
130.343	-23	0.26216
130.431	-23	0.22072
130.519	-23	0.21865
130.606	-23	0.2373
130.69	-23	0.20674
130.775	-23	0.2549
130.864	-23	0.21036
130.95	-23	0.20467
131.037	-23	0.20881
131.124	-23	0.24921
131.211	-23	0.21813
131.299	-23	0.2026
131.385	-23	0.1767
131.472	-23	0.22072
131.562	-23	0.24144
131.649	-23	0.20933
131.736	-23	0.16945
131.823	-23	0.20933
131.91	-23	0.19275
131.995	-23	0.18447
132.081	-23	0.23833
132.168	-23	0.23574
132.255	-23	0.17566
132.343	-23	0.23833
132.433	-23	0.19431
132.521	-23	0.23988
132.606	-23	0.23678
132.692	-23	0.16634
132.778	-23	0.20985
132.864	-23	0.22279
132.953	-23	0.18602
133.039	-23	0.18706
133.124	-23	0.23885
133.21	-23	0.24403
133.297	-23	0.19845
133.383	-23	0.2549
133.471	-23	0.18032
133.557	-23	0.20777
133.642	-23	0.23626
133.729	-23	0.22953
133.819	-23	0.24817
133.907	-23	0.19638
133.994	-23	0.19379
134.082	-23	0.1969
134.169	-23	0.23212
134.255	-23	0.16479
134.343	-23	0.21865
134.641	23	7.05945
134.729	23	7.08483
134.818	23	7.01077
134.903	23	7.08587
134.991	23	7.04806
135.078	23	7.06153
135.165	23	7.05635
135.256	23	7.04495
135.343	23	7.07033
135.431	23	7.08898
135.519	23	7.09934
135.606	23	7.10659
135.694	23	7.02735
135.781	23	7.0693
135.865	23	7.05428
135.95	23	7.03926
136.038	23	7.11902
136.126	23	7.05013
136.216	23	7.11332
136.304	23	7.1185
136.391	23	7.08225
136.478	23	7.06412
136.564	23	7.07914
136.654	23	7.04858
136.741	23	7.08535
136.827	23	7.07499
136.914	23	7.0781
137.002	23	7.08432
137.086	23	7.06567
137.171	23	7.06049
137.258	23	7.03512
137.346	23	7.09571
137.432	23	7.0548
137.517	23	7.12316
137.609	23	7.07448
137.697	23	7.07551
137.785	23	7.07914
137.872	23	7.07603
137.959	23	7.07914
138.047	23	7.06567
138.134	23	7.07448
138.221	23	7.0693
138.31	23	7.0838
138.4	23	7.06257
138.488	23	7.12161
138.573	23	7.0579
138.658	23	7.01336
138.745	23	7.10659
138.833	23	7.07344
138.92	23	7.04755
139.005	23	7.09053
139.093	23	7.04133
139.181	23	7.07551
139.269	23	7.07396
139.356	23	7.04237
139.442	23	7.06049
139.528	23	7.0838
139.616	23	7.04237
139.703	23	7.08225
139.788	23	7.05583
139.879	23	7.0895
139.968	23	7.09571
140.055	23	7.09468
140.142	23	7.06567
140.227	23	7.07189
140.314	23	7.06723
140.401	23	7.03253
140.488	23	7.14647
140.575	23	7.07137
140.66	23	7.04547
140.75	23	7.11125
140.851	23	7.08587
140.937	23	7.09986
141.021	23	7.06412
141.107	23	7.09312
141.195	23	7.03045
141.28	23	7.07448
141.368	23	7.05273
141.458	23	7.04703
141.546	23	7.10089
141.632	23	7.05324
141.719	23	7.04806
141.807	23	7.09727
141.895	23	7.02994
141.982	23	7.09519
142.069	23	7.04599
142.159	23	7.03149
142.247	23	7.09416
142.334	23	7.01129
142.422	23	7.0636
142.51	23	7.04392
142.596	23	7.03667
142.682	23	7.06981
142.769	23	7.04651
142.855	23	7.05997
142.939	23	7.06878
143.029	23	7.0781
143.118	23	7.07862
143.207	23	7.05479
143.295	23	7.02061
143.382	23	7.01077
143.47	23	7.02838
143.559	23	7.05169
143.645	23	7.06463
143.73	23	7.05842
143.817	23	7.03926
143.904	23	7.0522
143.991	23	7.06619
144.079	23	7.01906
144.165	23	7.06722
144.249	23	7.1128
144.336	23	7.07188
144.426	23	7.07499
144.515	23	7.08483
144.602	23	7.05997
144.69	23	7.06515
144.987	-23	0.18654
145.072	-23	0.13423
145.16	-23	0.15028
145.244	-23	0.17929
145.33	-23	0.21451
145.417	-23	0.17359
145.503	-23	0.21088
145.59	-23	0.19949
145.678	-23	0.13993
145.766	-23	0.22487
145.853	-23	0.17929
145.939	-23	0.15184
146.024	-23	0.21192
146.114	-23	0.17307
146.201	-23	0.26423
146.288	-23	0.20829
146.376	-23	0.13837
146.464	-23	0.15754
146.551	-23	0.13941
146.639	-23	0.14718
146.725	-23	0.14821
146.815	-23	0.12387
146.905	-23	0.22797
146.992	-23	0.15961
147.078	-23	0.17307
147.164	-23	0.16116
147.247	-23	0.16997
147.332	-23	0.15132
147.417	-23	0.12646
147.503	-23	0.21347
147.591	-23	0.18706
147.676	-23	0.14977
147.764	-23	0.16841
147.851	-23	0.15339
147.939	-23	0.14355
148.026	-23	0.20467
148.113	-23	0.15495
148.2	-23	0.15702
148.288	-23	0.17204
148.378	-23	0.15339
148.463	-23	0.18499
148.549	-23	0.15805
148.637	-23	0.13423
148.723	-23	0.17877
148.808	-23	0.21865
148.895	-23	0.13527
148.983	-23	0.19534
149.071	-23	0.1824
149.157	-23	0.11766
149.24	-23	0.21088
149.326	-23	0.20311
149.414	-23	0.13734
149.502	-23	0.17618
149.589	-23	0.20829
149.677	-23	0.15857
149.765	-23	0.20829
149.853	-23	0.18188
149.941	-23	0.1912
150.028	-23	0.21244
150.114	-23	0.12491
150.201	-23	0.1565
150.286	-23	0.1508
150.374	-23	0.14666
150.463	-23	0.17463
150.549	-23	0.16582
150.637	-23	0.13267
150.726	-23	0.15339
150.812	-23	0.15546
150.896	-23	0.15132
150.982	-23	0.13786
151.067	-23	0.12284
151.151	-23	0.15443
151.239	-23	0.11714
151.325	-23	0.13216
151.411	-23	0.2549
151.499	-23	0.17618
151.585	-23	0.15236
151.669	-23	0.18602
151.755	-23	0.1508
151.842	-23	0.14355
151.931	-23	0.12284
152.019	-23	0.12128
152.107	-23	0.15598
152.193	-23	0.16789
152.278	-23	0.12594
152.363	-23	0.15702
152.447	-23	0.14355
152.532	-23	0.13423
152.621	-23	0.17515
152.707	-23	0.1824
152.793	-23	0.18395
152.879	-23	0.11351
152.966	-23	0.14821
153.052	-23	0.12801
153.137	-23	0.12284
153.223	-23	0.09849
153.308	-23	0.15909
153.396	-23	0.12491
153.483	-23	0.17722
153.573	-23	0.15805
153.659	-23	0.16893
153.746	-23	0.14303
153.833	-23	0.08554
153.921	-23	0.06897
154.009	-23	0.2026
154.096	-23	0.11921
154.183	-23	0.17152
154.271	-23	0.15702
154.356	-23	0.12439
154.444	-23	0.142
154.529	-23	0.11662
154.616	-23	0.08347
154.701	-23	0.08503
154.786	-23	0.1363
154.873	-23	0.09072
154.961	-23	0.17359
155.05	-23	0.15857
155.348	23	7.0118
155.435	23	7.01284
155.522	23	6.96726
155.61	23	6.97348
155.698	23	6.96571
155.786	23	6.95897
155.874	23	6.93877
155.963	23	6.98124
156.052	23	6.99005
156.14	23	7.00766
156.228	23	6.99419
156.315	23	6.99419
156.403	23	6.97969
156.492	23	6.9916
156.578	23	6.99057
156.666	23	6.98953
156.752	23	7.02993
156.84	23	6.99523
156.928	23	6.99057
157.015	23	6.96778
157.102	23	6.99885
157.193	23	6.96777
157.281	23	6.9512
157.369	23	6.97399
157.455	23	6.92012
157.541	23	6.95068
157.629	23	6.97606
157.717	23	6.97399
157.804	23	7.01594
157.891	23	6.96259
157.981	23	6.95534
158.071	23	7.00299
158.158	23	6.96622
158.244	23	6.99678
158.331	23	6.93825
158.419	23	6.98486
158.506	23	6.96052
158.594	23	6.93825
158.68	23	6.94654
158.768	23	6.98797
158.855	23	6.97295
158.942	23	6.92323
159.03	23	6.97761
159.117	23	6.96
159.205	23	6.93929
159.292	23	6.96053
159.381	23	6.95069
159.467	23	6.96053
159.553	23	6.99005
159.639	23	6.98798
159.724	23	6.96312
159.808	23	6.98746
159.896	23	6.96467
159.984	23	7.02164
160.071	23	6.96881
160.159	23	6.92634
160.247	23	7.00403
160.337	23	6.96467
160.426	23	6.95638
160.514	23	6.97969
160.601	23	6.94861
160.685	23	6.98539
160.771	23	6.99367
160.858	23	6.93204
160.944	23	7.00196
161.034	23	6.97607
161.121	23	6.91495
161.208	23	6.98901
161.296	23	6.94603
161.384	23	6.96467
161.469	23	6.97762
161.556	23	6.91961
161.644	23	6.91961
161.732	23	6.98642
161.822	23	6.95328
161.909	23	6.95897
161.998	23	6.93308
162.086	23	6.91288
162.174	23	6.93826
162.282	23	6.95794
162.369	23	6.98383
162.456	23	6.90252
162.544	23	6.96467
162.635	23	7.0465
162.722	23	6.98798
162.81	23	6.95897
162.898	23	6.9222
162.985	23	6.95483
163.071	23	6.96208
163.16	23	6.95017
163.247	23	6.98798
163.335	23	6.95587
163.422	23	6.94654
163.51	23	7.01543
163.598	23	6.9077
163.686	23	6.91599
163.774	23	6.95742
163.863	23	6.92842
163.951	23	6.97969
164.039	23	6.95535
164.127	23	6.9626
164.211	23	6.9424
164.299	23	6.93256
164.387	23	6.93826
164.474	23	6.94395
164.559	23	6.91806
164.645	23	6.90407
164.731	23	6.96312
164.819	23	6.98798
164.908	23	6.86419
164.992	23	6.94447
165.078	23	6.91443
165.165	23	6.95483
165.253	23	6.96467
165.339	23	6.90097
165.425	23	6.91961
165.721	-23	0.04048
165.806	-23	0.11144
165.894	-23	0.10005
165.98	-23	0.03789
166.065	-23	0.07777
166.153	-23	0.04411
166.239	-23	0.06431
166.327	-23	0.04825
166.413	-23	0.05758
166.498	-23	0.06431
166.586	-23	0.05965
166.673	-23	0.07518
166.756	-23	0.05395
166.841	-23	0.08088
166.931	-23	0.09228
167.018	-23	0.09279
167.104	-23	0.0524
167.189	-23	0.08503
167.275	-23	0.06534
167.364	-23	0.0757
167.449	-23	0.04825
167.533	-23	0.07311
167.621	-23	0.06068
167.708	-23	0.07052
167.796	-23	0.07829
167.882	-23	0.03375
167.966	-23	0.06742
168.053	-23	0.02702
168.141	-23	0.07674
168.23	-23	0.02546
168.315	-23	0.05447
168.4	-23	0.02339
168.485	-23	0.06534
168.573	-23	0.06793
168.658	-23	0.06068
168.744	-23	0.0726
168.83	-23	0.08658
168.918	-23	0.07467
169.005	-23	0.05032
169.09	-23	0.05499
169.174	-23	0.05861
169.26	-23	0.02702
169.348	-23	0.06379
169.437	-23	0.06431
169.524	-23	0.04048
169.61	-23	0.05291
169.697	-23	0.09642
169.783	-23	0.04307
169.872	-23	0.09435
169.957	-23	0.04981
170.043	-23	0.05395
170.129	-23	0.0612
170.216	-23	0.06586
170.302	-23	0.11299
170.387	-23	0.01769
170.475	-23	0.10419
170.562	-23	0.07156
170.648	-23	0.02702
170.74	-23	0.06068
170.828	-23	0.01252
170.915	-23	0.08503
171.001	-23	0.0612
171.087	-23	0.01148
171.171	-23	0.04566
171.255	-23	0.03427
171.34	-23	0.05861
171.426	-23	-0.01493
171.514	-23	0.0265
171.6	-23	0.08192
171.684	-23	0.0669
171.772	-23	0.1016
171.861	-23	0.04048
171.948	-23	-0.00147
172.035	-23	0.08295
172.122	-23	0.02961
172.209	-23	0.02028
172.297	-23	0.08399
172.382	-23	0.041
172.469	-23	0.04411
172.557	-23	0.06793
172.643	-23	0.04204
172.729	-23	0.00527
172.816	-23	0.05602
172.903	-23	0.04825
172.991	-23	0.01511
173.078	-23	0.05447
173.167	-23	0.0265
173.254	-23	0.07829
173.342	-23	0.0322
173.428	-23	-0.00872
173.583	-23	0.02909
173.668	-23	0.03271
173.755	-23	0.04463
173.839	-23	0.05602
173.927	-23	0.00785
174.01	-23	-0.02011
174.096	-23	0.04722
174.186	-23	0.03789
174.272	-23	0.08658
174.357	-23	0.01407
174.443	-23	0.04463
174.531	-23	-0.00354
174.617	-23	0.05654
174.704	-23	0.0322
174.79	-23	0.03582
174.877	-23	0.07674
174.964	-23	0.03116
175.049	-23	-0.02322
175.135	-23	0.03479
175.222	-23	0.01873
175.31	-23	-0.04238
175.396	-23	0.06845
175.483	-23	-0.00147
175.572	-23	0.00734
175.658	-23	0.05447
175.746	-23	-0.00924
176.044	23	6.88646
176.13	23	6.91651
176.217	23	6.91547
176.304	23	6.86678
176.393	23	6.91806
176.481	23	6.90407
176.566	23	6.86886
176.652	23	6.97244
176.74	23	6.8932
176.828	23	6.91651
176.915	23	6.91081
177.002	23	6.85591
177.09	23	6.9626
177.182	23	6.8528
177.269	23	6.87196
177.355	23	6.95069
177.443	23	6.88491
177.531	23	6.92427
177.619	23	6.91339
177.707	23	6.85487
177.794	23	6.91547
177.883	23	6.84555
177.973	23	6.91598
178.061	23	6.87092
178.146	23	6.8616
[truncated: 2,488 more rows]
