# Supplementary material for: Josephson diode effect from Cooper pair momentum in a topological semimetal
Source: Nat Phys. 2022 Aug 15;18(10):1228–33. doi: 10.1038/s41567-022-01699-5 (PMC9537108; doi:10.1038/s41567-022-01699-5)
Supplement: Source Data Fig. 2 — All the combined line plots of Fig. 2. [file 41567_2022_1699_MOESM3_ESM.xlsx]

## Sheet: Fig_2a
By (mT)	del Ic (uA)	By (mT)	del Ic (uA)	By (mT)	del Ic (uA)	By (mT)	del Ic (uA)	By (mT)	del Ic (uA)	By (mT)	del Ic (uA)	By (mT)	del Ic (uA)	By (mT)	del Ic (uA)	By (mT)	del Ic (uA)	By (mT)	del Ic (uA)
	60 mK		100 mK		140 mK		200 mK		265 mK		313 mK		375 mK		461 mK		530 mK		660 mK
-32	-5	-32	-3	-32	-2	-32	0	-32	-1	-32	-1	37.9904	-2	37.9917	-1	37.993	-1	38.0093	0
-30	-11	-30	-9	-30	-7	-30	-6	-30	-4	-30	-3	36.0093	-2	36.0084	0	36.0072	0	36.0064	0
-26	-17	-28	-14	-28	-12	-28	-10	-28	-7	-28	-6	34.007	0	34.0086	1	34.0072	0	34.0036	0
-24	-8	-26	-17	-26	-15	-26	-12	-26	-9	-26	-8	32.009	2	32.0061	2	32.0035	0	32.008	0
-22	31	-24	-17	-24	-16	-24	-13	-24	-11	-24	-8	30.0062	3	30.0044	2	30.0042	2	30.0096	1
-20	47	-22	19	-22	13	-22	4	-22	-1	-22	-2	28.0051	5	28.0049	3	28.0075	2	28.0068	1
-18	56	-20	46	-20	39	-20	30	-20	22	-20	16	26.0066	6	26.009	4	26.0055	3	26.0044	1
-16	63	-18	53	-18	48	-18	41	-18	30	-18	24	23.9985	6	24.009	5	24.004	3	24.0028	7
-14	64	-16	60	-16	55	-16	49	-16	38	-16	30	22.0079	-3	22.0075	-3	22.0078	-2	22.0055	5
-12	62	-14	62	-14	59	-14	53	-14	43	-14	35	20.0074	-13	20.0074	-8	20.0041	-6	20.0083	2
-10	59	-12	63	-12	59	-12	54	-12	45	-12	38	18.0046	-17	17.9946	-11	18.0062	-7	18.0001	-3
-8	50.5	-10	59	-10	56	-10	52	-10	44	-10	37	16.0054	-21	16.0032	-14	16.0097	-9	16.0083	-4
-6	40	-8	52	-8	50	-8	46	-8	40	-8	34	14.0064	-26	14.0075	-17	14.0079	-11	14.009	-5
-4	27	-6	41	-6	40	-6	37	-6	33	-6	28	12.0003	-27	12.0046	-18	12.004	-12	11.9927	-5
-2	12	-4	29	-4	29	-4	27	-4	24	-4	20	10.0072	-28	10.0084	-18	10.0061	-12	10.006	-5
0	-3	-2	16	-2	15	-2	15	-2	14	-2	11	8.00447	-26	8.00593	-18	8.00885	-11	8.00414	-4
2	-15	0	2	0	1	0	2	0	2	0	1	6.00596	-21	6.0063	-15	5.99576	-9	6.00921	-4
4	-29	2	-13	2	-12	2	-11	2	-9	2	-8	4.00414	-15	4.00355	-10	4.00885	-7	4.00726	-3
6	-42	4	-26	4	-26	4	-23	4	-20	4	-18	2.00013	-7	2.00683	-4	2.00948	-3	2.00988	-1
8	-53	6	-39	6	-38	6	-34	6	-31	6	-26	0.00553	1	0.0001	1	0.00262	1	0.00964	0
10	-60	8	-49	8	-48	8	-44	8	-38	8	-32	-1.99045	9	-1.99635	7	-1.99589	4	-1.99132	3
12	-64	10	-57	10	-54	10	-50	10	-42	10	-36	-3.99771	16	-3.99685	12	-4.00235	8	-3.9934	4
14	-64	12	-61	12	-58	12	-54	12	-44	12	-37	-5.99463	22	-5.99735	16	-6.00006	11	-5.99145	5
16	-62	14	-62	14	-59	14	-53	14	-44	14	-36	-7.99744	26	-7.99247	18	-7.99194	12	-7.99115	7
18	-57	16	-60	16	-56	16	-50	16	-39	16	-31	-9.99045	28	-9.99801	19	-9.99596	13	-9.9935	6
20	-49	18	-55	18	-51	18	-44	18	-33	18	-25	-11.9976	28	-11.9938	18	-12.0026	13	-11.9951	6
22	-30	20	-46	20	-42	20	-35	20	-25	20	-18	-13.9985	26	-13.9993	17	-13.9946	11	-13.9985	5
24	4	22	-33	22	-30	22	-19	22	-12	22	-8	-16.0002	21	-15.9902	13	-15.9915	8	-15.999	4
26	16	24	14	24	1	24	8	24	9	24	8	-17.9956	16	-17.9908	10	-17.9952	7	-17.994	4
28	14	26	16	26	14	26	13	26	10	26	9	-19.9923	10	-19.997	7	-20.0011	5	-19.9926	5
30	11	28	15	28	14	28	11	28	9	28	8	-21.9933	-4	-21.9909	-3	-21.9932	-2	-21.9949	1.6
32	5	30	12	30	11	30	9	30	7	30	6	-23.9974	-6	-23.9933	-5	-23.9913	-4	-23.9991	1
34	-1	32	6	32	6	32	5	32	4	32	3	-25.9995	-5	-25.9948	-3	-25.992	-3	-25.9973	-1
36	-5	34	1	34	1	34	1	34	0	34	0	-28.0015	-4	-27.9911	-2	-27.9946	-2	-27.9988	0
38	-6	36	-4	36	-3	36	-3	36	-2	36	-2	-29.9901	-2	-29.9916	-1	-29.9938	-1	-30.0085	0
38	-6	38	-7	38	-6	38	-5	36	-2	38	-3	-31.9937	0	-31.9948	0	-32.001	0	-31.9994	0

## Sheet: Fig_2b
Theta	Del Ic	Theta	Del Ic	Theta	Del Ic
degrees	uA	degrees	uA	degrees	uA
2 mT	2 mT	10 mT	10 mT	24 mT	24 mT
179.885	7	179.968	52	180	-14
164.717	5	164.978	49	164.982	-7
150.093	5	149.949	47	149.979	-1
134.97	3	134.935	41	134.993	28
119.954	0	120	32	119.985	35
104.886	-3	104.958	20	104.981	26
90.1883	-6	89.9833	5	89.9891	-4
74.8595	-9	74.9562	-14	74.9772	-18
59.9387	-12	59.9896	-28	59.9941	-52
44.8636	-14	45.0196	-41	45.0022	-70
30.131	-16	29.9827	-48	30.0032	-58
15	-16.5	14.9903	-52	14.9901	-23
0	-17	15	-53	0	5
-15.0209	-17	0	-53.5	-14.9951	9
-29.9357	-16	-15.0361	-54	-30.0121	-12
-45.1348	-14	-30.0009	-51	-45.0184	-23
-60.0714	-12	-45.0398	-48	-60.0113	-36
-75.196	-9	-60.0549	-41	-75.0218	-33
-89.9184	-5	-75.0293	-31	-90.0204	-6
-105.341	-3	-90.0543	-19	-105.008	8
-120.031	1	-105.022	8	-120.008	39
-135.228	3	-120.028	22	-134.989	65
-150.152	5	-135.004	34	-150.019	58
-164.841	5	-150.021	44	-165.004	36
-179.885	7	-164.982	50	-179.989	-14
		-179.968	52

## Sheet: Fig_2d
T	Del ic
mK	uA
60	64
94	62
140	59
200	53
265	44
313	36
375	26
461	17
530	11
660	5
960	2

## Sheet: Fig_2d_inset
Temperature	Del Ic
mK	uA
530	10.5
660	6
735	4
835	2
880	1.5
960	1
1100	0.5

## Sheet: Fig_2e
Theta	Del Ic	Theta	Del Ic	Theta	Del Ic
degrees	a.u.	degrees	a.u.	degrees	a.u.
2 mT	2 mT	10 mT	10 mT	24 mT	24 mT
-180	0.28062	-180	-0.14425	-180	0.89448
-179.89	0.28062	-179.89	-0.14425	-179.89	0.89448
-179.779	0.28062	-179.779	-0.14424	-179.779	0.89447
-179.669	0.28062	-179.669	-0.14422	-179.669	0.89447
-179.558	0.28061	-179.558	-0.1442	-179.558	0.89447
-179.448	0.28061	-179.448	-0.14417	-179.448	0.89447
-179.338	0.2806	-179.338	-0.14414	-179.338	0.89446
-179.227	0.2806	-179.227	-0.1441	-179.227	0.89446
-179.117	0.28059	-179.117	-0.14405	-179.117	0.89445
-179.006	0.28058	-179.006	-0.144	-179.006	0.89445
-178.896	0.28057	-178.896	-0.14394	-178.896	0.89444
-178.785	0.28056	-178.785	-0.14387	-178.785	0.89443
-178.675	0.28055	-178.675	-0.1438	-178.675	0.89443
-178.565	0.28053	-178.565	-0.14372	-178.565	0.89442
-178.454	0.28052	-178.454	-0.14364	-178.454	0.89441
-178.233	0.28049	-178.233	-0.14345	-178.233	0.89439
-178.123	0.28047	-178.123	-0.14335	-178.123	0.89438
-178.013	0.28046	-178.013	-0.14324	-178.013	0.89436
-177.792	0.28042	-177.792	-0.143	-177.792	0.89434
-177.681	0.2804	-177.681	-0.14287	-177.681	0.89432
-177.571	0.28037	-177.571	-0.14274	-177.571	0.89431
-177.35	0.28033	-177.35	-0.14245	-177.35	0.89428
-177.24	0.2803	-177.24	-0.1423	-177.24	0.89426
-177.129	0.28028	-177.129	-0.14214	-177.129	0.89424
-176.908	0.28022	-176.908	-0.1418	-176.908	0.89421
-176.467	0.2801	-176.467	-0.14105	-176.467	0.89412
-176.356	0.28007	-176.356	-0.14085	-176.356	0.8941
-176.246	0.28003	-176.246	-0.14064	-176.246	0.89408
-176.025	0.27996	-176.025	-0.1402	-176.025	0.89403
-175.584	0.27981	-175.584	-0.13925	-175.584	0.89392
-175.473	0.27977	-175.473	-0.13899	-175.473	0.89389
-175.363	0.27973	-175.363	-0.13873	-175.363	0.89386
-175.142	0.27964	-175.142	-0.13819	-175.142	0.8938
-174.7	0.27945	-174.7	-0.13704	-174.7	0.89367
-174.59	0.2794	-174.59	-0.13674	-174.59	0.89364
-174.479	0.27935	-174.479	-0.13642	-174.479	0.8936
-174.259	0.27925	-174.259	-0.13579	-174.259	0.89353
-173.817	0.27903	-173.817	-0.13443	-173.817	0.89338
-172.934	0.27855	-172.934	-0.13142	-172.934	0.89303
-172.814	0.27848	-172.814	-0.13098	-172.814	0.89298
-172.694	0.2784	-172.694	-0.13053	-172.694	0.89292
-172.455	0.27826	-172.455	-0.12961	-172.455	0.89282
-171.976	0.27795	-171.976	-0.12769	-171.976	0.89259
-171.019	0.27727	-171.019	-0.12349	-171.856	0.89253
-170.899	0.27718	-170.899	-0.12293	-171.737	0.89247
-170.779	0.27709	-170.779	-0.12236	-171.497	0.89235
-170.54	0.27691	-170.54	-0.1212	-171.019	0.89209
-170.061	0.27652	-170.061	-0.1188	-170.899	0.89202
-169.103	0.2757	-169.103	-0.11364	-170.779	0.89195
-168.984	0.27559	-168.984	-0.11296	-170.54	0.89181
-168.864	0.27548	-168.864	-0.11227	-170.061	0.89151
-168.625	0.27525	-168.625	-0.11088	-169.103	0.89087
-168.146	0.27479	-168.146	-0.10799	-168.984	0.89078
-167.188	0.27382	-167.188	-0.10186	-168.864	0.89069
-165.273	0.27164	-165.273	-0.08814	-168.625	0.89052
-165.161	0.27151	-165.161	-0.08728	-168.146	0.89014
-165.049	0.27137	-165.049	-0.08642	-167.188	0.88934
-164.826	0.27109	-164.826	-0.08466	-167.068	0.88923
-164.379	0.27052	-164.379	-0.08107	-166.949	0.88912
-163.485	0.26934	-163.485	-0.07358	-166.709	0.8889
-161.696	0.26678	-161.696	-0.05733	-166.231	0.88845
-161.585	0.26661	-161.585	-0.05626	-165.273	0.88746
-161.473	0.26644	-161.473	-0.05518	-165.161	0.88734
-161.249	0.2661	-161.249	-0.05301	-165.049	0.88722
-160.802	0.26541	-160.802	-0.04858	-164.826	0.88697
-159.908	0.26397	-159.908	-0.0394	-164.379	0.88645
-158.12	0.2609	-158.12	-0.01982	-163.485	0.88535
-158.01	0.26071	-158.01	-0.01857	-163.373	0.88521
-157.901	0.26051	-157.901	-0.01731	-163.261	0.88506
-157.682	0.26011	-157.682	-0.01478	-163.038	0.88477
-157.243	0.25931	-157.243	-0.00963	-162.591	0.88416
-156.367	0.25765	-156.367	0.000941	-161.696	0.88286
-154.614	0.25416	-154.614	0.02321	-161.585	0.88269
-151.107	0.24648	-151.107	0.07195	-161.473	0.88252
-150.988	0.2462	-150.988	0.0737	-161.249	0.88217
-150.87	0.24592	-150.87	0.07545	-160.802	0.88145
-150.632	0.24536	-150.632	0.07897	-159.908	0.87994
-150.156	0.24423	-150.156	0.08607	-158.12	0.87654
-149.205	0.24192	-149.205	0.10052	-158.01	0.87632
-147.304	0.2371	-147.304	0.13037	-157.901	0.87609
-143.5	0.22667	-143.5	0.19306	-157.682	0.87563
-143.389	0.22635	-136.401	0.3138	-157.243	0.87469
-143.278	0.22603	-136.281	0.31581	-156.367	0.8727
-143.056	0.22539	-136.16	0.31781	-156.257	0.87244
-142.613	0.22409	-135.92	0.3218	-156.148	0.87218
-141.725	0.22146	-135.439	0.32974	-155.928	0.87166
-139.95	0.21603	-134.477	0.34541	-155.49	0.87058
-136.401	0.20454	-132.554	0.3757	-154.614	0.86831
-128.707	0.17695	-132.434	0.37754	-154.504	0.86801
-121.153	0.14663	-132.313	0.37937	-154.394	0.86772
-114.108	0.11593	-132.073	0.38301	-154.175	0.86712
-106.467	0.08055	-131.592	0.39021	-153.737	0.86589
-99.3348	0.04613	-130.63	0.40421	-152.86	0.8633
-92.3425	0.01163	-128.707	0.43042	-151.107	0.85764
-84.7559	-0.026	-128.589	0.43194	-150.988	0.85723
-77.677	-0.06068	-128.471	0.43345	-150.87	0.85682
-70.0036	-0.09712	-128.235	0.43644	-150.632	0.85599
-62.4706	-0.1311	-127.763	0.44229	-150.156	0.85428
-55.4452	-0.16065	-126.819	0.45343	-149.205	0.85069
-47.8255	-0.18982	-126.701	0.45477	-147.304	0.84282
-40.7134	-0.21395	-126.582	0.4561	-147.185	0.8423
-40.593	-0.21432	-126.346	0.45871	-147.066	0.84177
-40.4726	-0.2147	-125.874	0.46378	-146.828	0.84071
-40.2317	-0.21546	-124.93	0.47327	-146.353	0.83852
-39.7501	-0.21696	-124.812	0.4744	-145.402	0.83397
-38.7868	-0.21991	-124.694	0.47551	-143.5	0.82407
-36.8602	-0.22563	-124.458	0.47768	-143.389	0.82345
-33.0069	-0.23629	-123.986	0.48185	-143.278	0.82284
-32.8887	-0.2366	-123.868	0.48286	-143.056	0.8216
-32.7705	-0.23691	-123.75	0.48385	-142.613	0.81906
-32.534	-0.23752	-123.514	0.48579	-141.725	0.81381
-32.0611	-0.23874	-123.042	0.48947	-139.95	0.80252
-31.1154	-0.24113	-122.924	0.49035	-139.84	0.80178
-29.2238	-0.2457	-122.806	0.49122	-139.729	0.80103
-29.1056	-0.24598	-122.57	0.4929	-139.507	0.79953
-28.9874	-0.24626	-122.098	0.49607	-139.063	0.79647
-28.751	-0.2468	-121.98	0.49682	-138.176	0.79014
-28.2781	-0.24789	-121.862	0.49755	-136.401	0.77663
-27.3323	-0.25001	-121.625	0.49896	-136.281	0.77567
-25.4408	-0.25405	-121.153	0.50159	-136.16	0.77471
-25.3305	-0.25427	-121.043	0.50216	-135.92	0.77277
-25.2202	-0.2545	-120.933	0.50272	-135.439	0.76882
-24.9996	-0.25495	-120.713	0.50378	-134.477	0.76065
-24.5585	-0.25584	-120.603	0.50429	-132.554	0.74324
-23.6761	-0.25757	-120.493	0.50479	-132.434	0.7421
-21.9115	-0.26084	-120.273	0.50573	-132.313	0.74096
-21.8012	-0.26104	-120.163	0.50618	-132.073	0.73865
-21.6909	-0.26124	-120.052	0.50661	-131.592	0.73398
-21.4704	-0.26163	-119.832	0.50742	-130.63	0.72434
-21.0292	-0.26239	-119.722	0.5078	-128.707	0.70391
-20.1469	-0.26388	-119.612	0.50817	-128.589	0.70261
-18.3823	-0.26666	-119.392	0.50886	-128.471	0.7013
-18.2627	-0.26684	-119.282	0.50918	-128.235	0.69866
-18.1431	-0.26702	-119.172	0.50948	-127.763	0.69332
-17.904	-0.26738	-119.062	0.50976	-126.819	0.68234
-17.4257	-0.26807	-118.952	0.51003	-124.93	0.65926
-16.4691	-0.2694	-118.841	0.51028	-121.153	0.6085
-16.3495	-0.26957	-118.731	0.51052	-121.043	0.60693
-16.2299	-0.26972	-118.511	0.51094	-120.933	0.60535
-15.9908	-0.27004	-118.401	0.51112	-120.713	0.60218
-15.5124	-0.27066	-118.291	0.51129	-120.273	0.59578
-14.5558	-0.27185	-118.181	0.51144	-119.392	0.58274
-14.4363	-0.27199	-118.071	0.51157	-117.63	0.55567
-14.3167	-0.27213	-117.961	0.51169	-114.108	0.4977
-14.0775	-0.27241	-117.851	0.51179	-106.467	0.35589
-13.5992	-0.27296	-117.741	0.51187	-99.3348	0.20745
-12.6426	-0.274	-117.63	0.51193	-92.3425	0.05272
-10.7294	-0.27585	-117.52	0.51198	-84.7559	-0.11761
-10.6178	-0.27594	-117.41	0.51201	-77.677	-0.27117
-10.5061	-0.27604	-117.3	0.51202	-70.0036	-0.42395
-10.2828	-0.27623	-117.19	0.51201	-69.8859	-0.42615
-9.83625	-0.27661	-117.08	0.51199	-69.7682	-0.42834
-8.9431	-0.2773	-116.97	0.51195	-69.5328	-0.43271
-8.83146	-0.27738	-116.86	0.51189	-69.062	-0.44139
-8.71981	-0.27746	-116.75	0.51182	-68.1204	-0.45852
-8.49652	-0.27762	-116.64	0.51172	-66.2371	-0.49176
-8.04995	-0.27793	-116.53	0.51161	-62.4706	-0.55408
-7.1568	-0.27849	-116.419	0.51148	-62.3608	-0.5558
-7.04515	-0.27856	-116.309	0.51133	-62.251	-0.55753
-6.93351	-0.27862	-116.199	0.51117	-62.0315	-0.56096
-6.71022	-0.27875	-116.089	0.51098	-61.5924	-0.56777
-6.26365	-0.27899	-115.979	0.51078	-60.7142	-0.58114
-6.152	-0.27905	-115.869	0.51056	-58.9579	-0.60691
-6.04036	-0.2791	-115.759	0.51033	-58.8481	-0.60848
-5.81707	-0.27921	-115.649	0.51007	-58.7384	-0.61004
-5.37049	-0.27942	-115.539	0.5098	-58.5188	-0.61315
-5.25885	-0.27947	-115.429	0.5095	-58.0797	-0.6193
-5.14721	-0.27952	-115.319	0.50919	-57.2016	-0.63136
-4.92392	-0.27961	-115.208	0.50886	-55.4452	-0.65449
-4.47734	-0.27979	-114.988	0.50815	-55.3262	-0.65601
-4.3657	-0.27983	-114.878	0.50777	-55.2071	-0.65752
-4.25406	-0.27987	-114.768	0.50736	-54.969	-0.66053
-4.03077	-0.27995	-114.548	0.5065	-54.4927	-0.66648
-3.58419	-0.28009	-114.108	0.50456	-53.5403	-0.67807
-3.47474	-0.28012	-113.988	0.50398	-51.6353	-0.70011
-3.36529	-0.28015	-113.869	0.50338	-51.5163	-0.70144
-3.14639	-0.28021	-113.63	0.50211	-51.3972	-0.70276
-3.03693	-0.28024	-113.153	0.49931	-51.1591	-0.70538
-2.92748	-0.28026	-113.033	0.49855	-50.6829	-0.71056
-2.70858	-0.28032	-112.914	0.49778	-49.7304	-0.72062
-2.59913	-0.28034	-112.675	0.49615	-47.8255	-0.73963
-2.48968	-0.28036	-112.198	0.49264	-47.7143	-0.74069
-2.27077	-0.28041	-112.078	0.49171	-47.6032	-0.74175
-2.16132	-0.28043	-111.959	0.49075	-47.381	-0.74385
-2.05187	-0.28045	-111.72	0.48877	-46.9365	-0.748
-1.83297	-0.28048	-111.242	0.48455	-46.0474	-0.75605
-1.72352	-0.2805	-110.287	0.47502	-44.2694	-0.77123
-1.61407	-0.28051	-110.168	0.47373	-44.1583	-0.77213
-1.50461	-0.28053	-110.049	0.47242	-44.0472	-0.77304
-1.39516	-0.28054	-109.81	0.46972	-43.8249	-0.77483
-1.28571	-0.28055	-109.332	0.46407	-43.3804	-0.77836
-1.17626	-0.28056	-108.377	0.4517	-42.4914	-0.7852
-1.06681	-0.28057	-108.258	0.45006	-40.7134	-0.79802
-0.95736	-0.28058	-108.139	0.44839	-40.593	-0.79885
-0.84791	-0.28059	-107.9	0.44499	-40.4726	-0.79967
-0.73845	-0.2806	-107.422	0.43794	-40.2317	-0.8013
-0.629	-0.2806	-106.467	0.42279	-39.7501	-0.8045
-0.51955	-0.28061	-106.356	0.42094	-38.7868	-0.81066
-0.4101	-0.28061	-106.244	0.41906	-36.8602	-0.82207
-0.30065	-0.28062	-106.022	0.41526	-36.7397	-0.82274
-0.1912	-0.28062	-105.576	0.40744	-36.6193	-0.82341
-0.08174	-0.28062	-104.684	0.39094	-36.3785	-0.82473
0.02771	-0.28062	-102.901	0.35466	-35.8968	-0.82732
0.13716	-0.28062	-102.79	0.35225	-34.9335	-0.8323
0.24661	-0.28062	-102.678	0.34983	-33.0069	-0.84145
0.35606	-0.28062	-102.455	0.34493	-32.8887	-0.84197
0.46551	-0.28061	-102.009	0.33496	-32.7705	-0.8425
0.57496	-0.28061	-101.118	0.31428	-32.534	-0.84353
0.68442	-0.2806	-99.3348	0.2702	-32.0611	-0.84555
0.79387	-0.28059	-99.2255	0.26739	-31.1154	-0.84943
0.90332	-0.28059	-99.1163	0.26456	-30.9972	-0.84989
1.01277	-0.28058	-98.8978	0.25888	-30.8789	-0.85036
1.12222	-0.28057	-98.4608	0.24738	-30.6425	-0.85128
1.23167	-0.28056	-97.5867	0.22385	-30.1696	-0.85307
1.34113	-0.28055	-95.8387	0.17492	-29.2238	-0.85649
1.45058	-0.28053	-92.3425	0.07149	-29.1056	-0.85691
1.66948	-0.28051	-84.7559	-0.15778	-28.9874	-0.85732
1.77893	-0.28049	-84.6453	-0.16098	-28.751	-0.85813
1.88838	-0.28047	-84.5347	-0.16418	-28.2781	-0.85971
2.10729	-0.28044	-84.3135	-0.17055	-27.3323	-0.86272
2.21674	-0.28042	-83.871	-0.1832	-25.4408	-0.86816
2.32619	-0.2804	-82.9862	-0.20808	-25.3305	-0.86846
2.54509	-0.28035	-81.2164	-0.25589	-25.2202	-0.86875
2.65454	-0.28033	-81.1058	-0.25879	-24.9996	-0.86933
2.76399	-0.2803	-80.9952	-0.26167	-24.5585	-0.87045
2.9829	-0.28025	-80.774	-0.2674	-23.6761	-0.8726
3.4207	-0.28013	-80.3316	-0.2787	-23.5659	-0.87286
3.53944	-0.2801	-79.4467	-0.3007	-23.4556	-0.87311
3.65818	-0.28006	-77.677	-0.342	-23.235	-0.87362
3.89566	-0.27999	-77.5571	-0.34466	-22.7938	-0.87461
4.37061	-0.27983	-77.4372	-0.3473	-21.9115	-0.87648
4.48935	-0.27978	-77.1974	-0.35253	-21.8012	-0.8767
4.60809	-0.27974	-76.7178	-0.36277	-21.6909	-0.87692
4.84557	-0.27964	-75.7586	-0.38233	-21.4704	-0.87736
5.32052	-0.27944	-75.6387	-0.38469	-21.0292	-0.87822
5.43926	-0.27939	-75.5188	-0.38703	-20.1469	-0.87984
5.558	-0.27934	-75.279	-0.39165	-18.3823	-0.88274
5.79548	-0.27923	-74.7995	-0.40063	-18.2627	-0.88292
6.27043	-0.27899	-73.8403	-0.41763	-18.1431	-0.8831
7.22034	-0.27846	-73.7204	-0.41966	-17.904	-0.88345
7.33908	-0.27838	-73.6005	-0.42167	-17.4257	-0.88413
7.45782	-0.27831	-73.3607	-0.42562	-16.4691	-0.88541
7.6953	-0.27816	-72.8811	-0.43327	-16.3495	-0.88556
8.17025	-0.27785	-71.9219	-0.44754	-16.2299	-0.88571
9.12016	-0.27717	-71.8021	-0.44922	-15.9908	-0.88601
9.2389	-0.27708	-71.6822	-0.45088	-15.5124	-0.88658
9.35764	-0.27699	-71.4424	-0.45414	-14.5558	-0.88764
9.59512	-0.2768	-70.9628	-0.4604	-14.4363	-0.88777
10.0701	-0.27641	-70.0036	-0.47183	-14.3167	-0.88789
11.02	-0.27558	-69.8859	-0.47314	-14.0775	-0.88814
11.1308	-0.27548	-69.7682	-0.47442	-13.5992	-0.88861
11.2416	-0.27538	-69.5328	-0.47692	-12.6426	-0.88949
11.4632	-0.27517	-69.062	-0.48167	-12.523	-0.88959
11.9064	-0.27474	-68.9443	-0.4828	-12.4035	-0.88969
12.7929	-0.27384	-68.8266	-0.48391	-12.1643	-0.88989
14.5658	-0.27184	-68.5912	-0.48606	-11.686	-0.89028
14.6766	-0.2717	-68.1204	-0.49011	-10.7294	-0.89099
14.7874	-0.27157	-68.0027	-0.49106	-10.6178	-0.89106
15.009	-0.2713	-67.8849	-0.492	-10.5061	-0.89114
15.4522	-0.27074	-67.6495	-0.4938	-10.2828	-0.89129
16.3387	-0.26958	-67.1787	-0.49716	-9.83625	-0.89158
18.1116	-0.26707	-67.061	-0.49794	-9.72461	-0.89165
18.2317	-0.26689	-66.9433	-0.4987	-9.61296	-0.89172
18.3518	-0.26671	-66.7079	-0.50016	-9.38968	-0.89185
18.592	-0.26635	-66.2371	-0.50282	-8.9431	-0.89211
19.0723	-0.2656	-66.1194	-0.50344	-8.83146	-0.89217
20.0331	-0.26406	-66.0017	-0.50403	-8.71981	-0.89223
21.9546	-0.26077	-65.7663	-0.50514	-8.49652	-0.89235
22.0747	-0.26055	-65.6486	-0.50567	-8.04995	-0.89258
22.1948	-0.26033	-65.5309	-0.50618	-7.1568	-0.89299
22.435	-0.2599	-65.2955	-0.50712	-7.04515	-0.89304
22.9153	-0.25901	-65.1778	-0.50756	-6.93351	-0.89308
23.8761	-0.25718	-65.0601	-0.50798	-6.71022	-0.89317
25.7976	-0.25331	-64.9424	-0.50838	-6.26365	-0.89335
25.9155	-0.25306	-64.8247	-0.50876	-6.152	-0.89339
26.0334	-0.25281	-64.707	-0.50912	-6.04036	-0.89343
26.2692	-0.25231	-64.5892	-0.50945	-5.81707	-0.8935
26.7408	-0.2513	-64.3538	-0.51006	-5.37049	-0.89365
27.684	-0.24923	-64.2361	-0.51034	-5.25885	-0.89369
29.5704	-0.24488	-64.1184	-0.51059	-5.14721	-0.89372
33.3433	-0.2354	-64.0007	-0.51082	-4.92392	-0.89379
33.4532	-0.23511	-63.883	-0.51103	-4.47734	-0.89391
33.5632	-0.23481	-63.7653	-0.51122	-4.3657	-0.89394
33.7831	-0.23422	-63.6476	-0.51139	-4.25406	-0.89396
34.223	-0.23304	-63.5299	-0.51154	-4.03077	-0.89402
35.1028	-0.23062	-63.4122	-0.51167	-3.58419	-0.89411
36.8623	-0.22562	-63.2945	-0.51178	-3.47474	-0.89413
40.3813	-0.21499	-63.1768	-0.51187	-3.36529	-0.89416
48.0137	-0.18914	-63.0591	-0.51194	-3.14639	-0.8942
55.1384	-0.16188	-62.9414	-0.51198	-3.03693	-0.89421
62.1229	-0.13262	-62.8237	-0.51201	-2.92748	-0.89423
69.7017	-0.09852	-62.706	-0.51202	-2.70858	-0.89427
76.7728	-0.06504	-62.5883	-0.51201	-2.59913	-0.89429
84.4383	-0.02757	-62.4706	-0.51197	-2.48968	-0.8943
91.5962	0.00792	-62.3608	-0.51193	-2.27077	-0.89433
98.6137	0.04259	-62.251	-0.51186	-2.16132	-0.89434
106.226	0.0794	-62.1413	-0.51178	-2.05187	-0.89436
113.33	0.11242	-62.0315	-0.51168	-1.83297	-0.89438
121.029	0.14611	-61.9217	-0.51156	-1.72352	-0.89439
128.587	0.17649	-61.812	-0.51143	-1.61407	-0.8944
135.638	0.20197	-61.7022	-0.51128	-1.50461	-0.89441
135.757	0.20237	-61.5924	-0.51111	-1.39516	-0.89442
135.876	0.20278	-61.4826	-0.51092	-1.28571	-0.89443
136.115	0.20358	-61.3729	-0.51072	-1.17626	-0.89444
136.593	0.20519	-61.2631	-0.5105	-1.06681	-0.89444
137.549	0.20835	-61.1533	-0.51027	-0.95736	-0.89445
139.46	0.21449	-61.0436	-0.51002	-0.84791	-0.89446
143.283	0.22605	-60.9338	-0.50975	-0.73845	-0.89446
143.394	0.22637	-60.7142	-0.50916	-0.629	-0.89446
143.506	0.22669	-60.6045	-0.50885	-0.51955	-0.89447
143.729	0.22733	-60.4947	-0.50851	-0.4101	-0.89447
144.175	0.2286	-60.2752	-0.5078	-0.30065	-0.89447
145.067	0.23109	-60.1654	-0.50741	-0.1912	-0.89447
146.851	0.23591	-60.0556	-0.50702	-0.08174	-0.89448
150.42	0.24486	-59.8361	-0.50617	0.02771	-0.89448
150.529	0.24512	-59.7263	-0.50573	0.13716	-0.89448
150.639	0.24538	-59.6165	-0.50526	0.24661	-0.89447
150.857	0.24589	-59.397	-0.50429	0.35606	-0.89447
151.295	0.24691	-58.9579	-0.50217	0.46551	-0.89447
152.169	0.2489	-58.8481	-0.5016	0.57496	-0.89447
153.919	0.25271	-58.7384	-0.50101	0.68442	-0.89446
154.028	0.25294	-58.5188	-0.4998	0.79387	-0.89446
154.137	0.25317	-58.0797	-0.49719	0.90332	-0.89445
154.356	0.25363	-57.97	-0.4965	1.01277	-0.89445
154.793	0.25453	-57.8602	-0.49579	1.12222	-0.89444
155.668	0.25629	-57.6406	-0.49434	1.23167	-0.89443
157.417	0.25963	-57.2016	-0.49127	1.34113	-0.89443
157.536	0.25984	-57.0918	-0.49047	1.45058	-0.89442
157.654	0.26006	-56.982	-0.48965	1.66948	-0.8944
157.892	0.26049	-56.7625	-0.48797	1.77893	-0.89439
158.366	0.26134	-56.3234	-0.48446	1.88838	-0.89438
159.315	0.26298	-55.4452	-0.4768	2.10729	-0.89435
161.213	0.26605	-55.3262	-0.47569	2.21674	-0.89434
161.331	0.26623	-55.2071	-0.47458	2.32619	-0.89432
161.45	0.26641	-54.969	-0.4723	2.54509	-0.89429
161.687	0.26677	-54.4927	-0.46757	2.65454	-0.89428
162.162	0.26747	-53.5403	-0.45746	2.76399	-0.89426
163.111	0.26883	-51.6353	-0.4348	2.9829	-0.89423
165.009	0.27132	-51.5163	-0.43329	3.4207	-0.89414
165.119	0.27145	-51.3972	-0.43176	3.53944	-0.89412
165.23	0.27159	-51.1591	-0.42868	3.65818	-0.8941
165.451	0.27186	-50.6829	-0.42238	3.89566	-0.89405
165.894	0.27238	-49.7304	-0.40931	4.37061	-0.89393
166.78	0.27338	-47.8255	-0.38148	4.48935	-0.8939
166.89	0.2735	-47.7143	-0.37979	4.60809	-0.89387
167.001	0.27362	-47.6032	-0.3781	4.84557	-0.89381
167.222	0.27385	-47.381	-0.3747	5.32052	-0.89367
167.665	0.27431	-46.9365	-0.36783	5.43926	-0.89363
168.55	0.27518	-46.0474	-0.35382	5.558	-0.89359
168.661	0.27529	-44.2694	-0.32493	5.79548	-0.89351
168.772	0.27539	-40.7134	-0.26493	6.27043	-0.89334
168.993	0.2756	-33.0069	-0.13535	7.22034	-0.89296
169.436	0.27599	-32.8887	-0.13345	7.33908	-0.89291
170.321	0.27673	-32.7705	-0.13156	7.45782	-0.89286
170.432	0.27682	-32.534	-0.12778	7.6953	-0.89275
170.543	0.27691	-32.0611	-0.12027	8.17025	-0.89252
170.764	0.27708	-31.1154	-0.10547	8.28899	-0.89246
171.207	0.27741	-29.2238	-0.07683	8.40773	-0.8924
172.092	0.27802	-29.1056	-0.07508	8.64521	-0.89227
172.216	0.2781	-28.9874	-0.07334	9.12016	-0.89201
172.339	0.27818	-28.751	-0.06988	9.2389	-0.89194
172.587	0.27834	-28.2781	-0.06303	9.35764	-0.89187
173.081	0.27863	-27.3323	-0.0496	9.59512	-0.89173
173.204	0.2787	-25.4408	-0.02392	10.0701	-0.89143
173.328	0.27877	-25.3305	-0.02247	11.02	-0.89078
173.575	0.27891	-25.2202	-0.02103	11.1308	-0.8907
174.069	0.27916	-24.9996	-0.01817	11.2416	-0.89062
174.193	0.27922	-24.5585	-0.01251	11.4632	-0.89045
174.316	0.27928	-23.6761	-0.00147	11.9064	-0.8901
174.563	0.27939	-21.9115	0.01946	12.7929	-0.88936
175.058	0.27961	-21.8012	0.02072	12.9037	-0.88926
175.181	0.27966	-21.6909	0.02197	13.0145	-0.88916
175.305	0.2797	-21.4704	0.02445	13.2361	-0.88895
175.552	0.2798	-21.0292	0.02934	13.6793	-0.88853
176.046	0.27997	-20.1469	0.03882	14.5658	-0.88763
176.17	0.28001	-18.3823	0.05658	14.6766	-0.88751
176.293	0.28005	-18.2627	0.05772	14.7874	-0.8874
176.54	0.28012	-18.1431	0.05886	15.009	-0.88715
176.664	0.28016	-17.904	0.06111	15.4522	-0.88665
176.788	0.28019	-17.4257	0.06552	16.3387	-0.88558
177.035	0.28025	-16.4691	0.07398	18.1116	-0.88314
177.158	0.28029	-16.3495	0.075	18.2317	-0.88297
177.282	0.28031	-16.2299	0.07602	18.3518	-0.88279
177.529	0.28037	-15.9908	0.07803	18.592	-0.88242
177.652	0.28039	-15.5124	0.08196	19.0723	-0.88166
177.776	0.28042	-14.5558	0.08945	20.0331	-0.88004
178.023	0.28046	-14.4363	0.09035	20.1532	-0.87983
178.147	0.28048	-14.3167	0.09125	20.2733	-0.87962
178.27	0.2805	-14.0775	0.09301	20.5135	-0.87918
178.394	0.28051	-13.5992	0.09646	20.9938	-0.87829
178.517	0.28053	-12.6426	0.10298	21.9546	-0.87639
178.641	0.28054	-10.7294	0.11458	22.0747	-0.87614
178.764	0.28056	-10.6178	0.11519	22.1948	-0.87589
178.888	0.28057	-10.5061	0.1158	22.435	-0.87538
179.012	0.28058	-10.2828	0.11701	22.9153	-0.87434
179.135	0.28059	-9.83625	0.11933	23.8761	-0.87213
179.259	0.2806	-8.9431	0.12367	25.7976	-0.86719
179.382	0.2806	-8.83146	0.12418	25.9155	-0.86686
179.506	0.28061	-8.71981	0.12468	26.0334	-0.86654
179.629	0.28062	-8.49652	0.12568	26.2692	-0.86587
179.753	0.28062	-8.04995	0.12758	26.7408	-0.8645
179.876	0.28062	-7.1568	0.13109	27.684	-0.86162
180	0.28062	-7.04515	0.13149	27.8019	-0.86125
		-6.93351	0.1319	27.9198	-0.86087
		-6.71022	0.13268	28.1556	-0.86011
		-6.26365	0.13417	28.6272	-0.85855
		-6.152	0.13453	29.5704	-0.85527
		-6.04036	0.13488	29.6883	-0.85484
		-5.81707	0.13556	29.8062	-0.85441
		-5.37049	0.13685	30.042	-0.85355
		-5.25885	0.13715	30.5136	-0.85177
		-5.14721	0.13745	31.4568	-0.84806
		-4.92392	0.13803	33.3433	-0.83993
		-4.47734	0.13911	33.4532	-0.83942
		-4.3657	0.13936	33.5632	-0.83891
		-4.25406	0.13961	33.7831	-0.83789
		-4.03077	0.14008	34.223	-0.8358
		-3.58419	0.14096	35.1028	-0.83145
		-3.47474	0.14115	36.8623	-0.82205
		-3.36529	0.14135	36.9722	-0.82143
		-3.14639	0.14171	37.0822	-0.82081
		-3.03693	0.14189	37.3022	-0.81955
		-2.92748	0.14205	37.742	-0.81699
		-2.70858	0.14237	38.6218	-0.81168
		-2.59913	0.14252	40.3813	-0.80029
		-2.48968	0.14266	40.5005	-0.79948
		-2.27077	0.14293	40.6198	-0.79866
		-2.16132	0.14305	40.8583	-0.79702
		-2.05187	0.14317	41.3353	-0.79366
		-1.83297	0.14339	42.2894	-0.78672
		-1.72352	0.14349	44.1975	-0.77181
		-1.61407	0.14358	44.3167	-0.77084
		-1.50461	0.14367	44.436	-0.76985
		-1.39516	0.14375	44.6745	-0.76787
		-1.28571	0.14383	45.1515	-0.76385
		-1.17626	0.1439	46.1056	-0.75553
		-1.06681	0.14396	48.0137	-0.73782
		-0.95736	0.14402	48.125	-0.73674
		-0.84791	0.14407	48.2363	-0.73566
		-0.73845	0.14411	48.459	-0.73347
		-0.629	0.14415	48.9043	-0.72905
		-0.51955	0.14418	49.7949	-0.71995
		-0.4101	0.14421	51.5761	-0.70078
		-0.30065	0.14423	55.1384	-0.65839
		-0.1912	0.14424	55.2476	-0.65701
		-0.08174	0.14425	55.3567	-0.65562
		0.02771	0.14425	55.575	-0.65282
		0.13716	0.14425	56.0115	-0.64718
		0.24661	0.14424	56.8845	-0.63563
		0.35606	0.14422	58.6306	-0.61157
		0.46551	0.1442	62.1229	-0.55954
		0.57496	0.14417	62.2413	-0.55768
		0.68442	0.14413	62.3597	-0.55582
		0.79387	0.14409	62.5965	-0.55209
		0.90332	0.14404	63.0702	-0.54454
		1.01277	0.14399	64.0176	-0.52918
		1.12222	0.14393	65.9123	-0.49736
		1.23167	0.14386	69.7017	-0.42958
		1.34113	0.14379	76.7728	-0.29004
		1.45058	0.14371	84.4383	-0.12467
		1.66948	0.14354	91.5962	0.03594
		1.77893	0.14344	98.6137	0.1918
		1.88838	0.14334	106.226	0.35108
		2.10729	0.14311	113.33	0.48424
		2.21674	0.14299	113.45	0.48634
		2.32619	0.14286	113.571	0.48843
		2.54509	0.14259	113.811	0.4926
		2.65454	0.14244	114.292	0.50086
		2.76399	0.14229	115.255	0.51712
		2.9829	0.14197	117.179	0.54853
		3.4207	0.14125	121.029	0.60672
		3.53944	0.14104	121.147	0.6084
		3.65818	0.14082	121.265	0.61008
		3.89566	0.14036	121.501	0.61343
		4.37061	0.13935	121.973	0.62004
		4.48935	0.13908	122.918	0.63298
		4.60809	0.1388	124.808	0.65771
		4.84557	0.13822	124.926	0.65921
		5.32052	0.13698	125.044	0.66069
		5.43926	0.13665	125.28	0.66365
		5.558	0.13632	125.753	0.6695
		5.79548	0.13563	126.697	0.68091
		6.27043	0.13415	128.587	0.70258
		7.22034	0.13085	128.697	0.7038
		7.33908	0.1304	128.807	0.70501
		7.45782	0.12995	129.028	0.70742
		7.6953	0.12902	129.468	0.71218
		8.17025	0.12708	130.35	0.72145
		9.12016	0.12284	132.112	0.73903
		9.2389	0.12227	132.222	0.74009
		9.35764	0.1217	132.333	0.74114
		9.59512	0.12054	132.553	0.74323
		10.0701	0.11813	132.994	0.74735
		11.02	0.11294	133.875	0.75536
		11.1308	0.1123	135.638	0.77046
		11.2416	0.11166	135.757	0.77144
		11.4632	0.11036	135.876	0.77242
		11.9064	0.10767	136.115	0.77435
		12.7929	0.10199	136.593	0.77815
		12.9037	0.10125	137.549	0.7855
		13.0145	0.1005	139.46	0.79921
		13.2361	0.09899	139.58	0.80002
		13.6793	0.09589	139.699	0.80083
		14.5658	0.08937	139.938	0.80244
		14.6766	0.08853	140.416	0.80558
		14.7874	0.08768	141.371	0.81164
		15.009	0.08596	143.283	0.82286
		15.4522	0.08244	143.394	0.82348
		16.3387	0.07509	143.506	0.8241
		18.1116	0.05916	143.729	0.82532
		18.2317	0.05802	144.175	0.82771
		18.3518	0.05687	145.067	0.8323
		18.592	0.05455	146.851	0.84081
		19.0723	0.04983	146.963	0.84131
		20.0331	0.04002	147.074	0.84181
		21.9546	0.01897	147.297	0.84279
		22.0747	0.01759	147.744	0.84473
		22.1948	0.01621	148.636	0.84843
		22.435	0.01342	150.42	0.85523
		22.9153	0.00775	150.529	0.85562
		23.8761	-0.00394	150.639	0.85601
		25.7976	-0.02864	150.857	0.85678
		25.9155	-0.03021	151.295	0.85828
		26.0334	-0.03179	152.169	0.86116
		26.2692	-0.03497	152.279	0.8615
		26.7408	-0.04139	152.388	0.86185
		27.684	-0.05455	152.607	0.86253
		29.5704	-0.08198	153.044	0.86386
		33.3433	-0.14078	153.919	0.8664
		40.3813	-0.25925	154.028	0.86671
		40.5005	-0.26129	154.137	0.86701
		40.6198	-0.26333	154.356	0.86761
		40.8583	-0.26741	154.793	0.86878
		41.3353	-0.27555	155.668	0.87102
		42.2894	-0.29177	157.417	0.87507
		44.1975	-0.32374	157.536	0.87532
		44.3167	-0.32571	157.654	0.87557
		44.436	-0.32768	157.892	0.87607
		44.6745	-0.3316	158.366	0.87704
		45.1515	-0.33939	159.315	0.87887
		46.1056	-0.35474	159.434	0.87908
		48.0137	-0.38432	159.552	0.8793
		48.125	-0.38599	159.789	0.87973
		48.2363	-0.38766	160.264	0.88055
		48.459	-0.39097	161.213	0.88211
		48.9043	-0.3975	161.331	0.8823
		49.7949	-0.41022	161.45	0.88248
		49.9062	-0.41177	161.687	0.88284
		50.0175	-0.41332	162.162	0.88355
		50.2402	-0.41638	163.111	0.88486
		50.6855	-0.42242	163.229	0.88502
		51.5761	-0.43405	163.348	0.88517
		51.6874	-0.43546	163.585	0.88548
		51.7987	-0.43687	164.06	0.88607
		52.0214	-0.43964	165.009	0.88717
		52.4667	-0.44507	165.119	0.88729
		53.3572	-0.45542	165.23	0.88741
		53.4686	-0.45667	165.451	0.88765
		53.5799	-0.4579	165.894	0.88811
		53.8025	-0.46033	166.78	0.88897
		54.2478	-0.46506	166.89	0.88907
		55.1384	-0.47393	167.001	0.88917
		55.2476	-0.47496	167.222	0.88937
		55.3567	-0.47598	167.665	0.88975
		55.575	-0.47798	168.55	0.89046
		56.0115	-0.48183	168.661	0.89054
		56.1206	-0.48276	168.772	0.89063
		56.2297	-0.48368	168.993	0.89079
		56.448	-0.48548	169.436	0.8911
		56.8845	-0.48891	170.321	0.89168
		56.9937	-0.48974	170.432	0.89174
		57.1028	-0.49055	170.543	0.89181
		57.3211	-0.49213	170.764	0.89194
		57.7576	-0.49512	171.207	0.89219
		57.8667	-0.49584	172.092	0.89265
		57.9759	-0.49654	172.216	0.89271
		58.1941	-0.49789	172.339	0.89276
		58.6306	-0.50042	172.587	0.89288
		58.7398	-0.50102	173.081	0.89309
		58.8489	-0.5016	173.204	0.89314
		59.0672	-0.50272	173.328	0.89319
		59.1763	-0.50326	173.575	0.89329
		59.2854	-0.50378	174.069	0.89347
		59.5037	-0.50477	174.193	0.89351
		59.6128	-0.50525	174.316	0.89355
		59.722	-0.50571	174.563	0.89363
		59.9402	-0.50658	175.058	0.89378
		60.0494	-0.50699	175.181	0.89382
		60.1585	-0.50739	175.305	0.89385
		60.3767	-0.50814	175.552	0.89391
		60.4859	-0.50848	176.046	0.89403
		60.595	-0.50882	176.17	0.89406
		60.8133	-0.50944	176.293	0.89409
		60.9224	-0.50972	176.54	0.89414
		61.0315	-0.50999	176.664	0.89416
		61.2498	-0.51048	176.788	0.89418
		61.3589	-0.5107	177.035	0.89423
		61.4681	-0.5109	177.158	0.89425
		61.5772	-0.51108	177.282	0.89427
		61.6863	-0.51125	177.529	0.8943
		61.7955	-0.51141	177.652	0.89432
		61.9046	-0.51154	177.776	0.89434
		62.0137	-0.51166	178.023	0.89437
		62.1229	-0.51176	178.147	0.89438
		62.2413	-0.51185	178.27	0.89439
		62.3597	-0.51193	178.394	0.8944
		62.4781	-0.51198	178.517	0.89441
		62.5965	-0.51201	178.641	0.89442
		62.7149	-0.51202	178.764	0.89443
		62.8334	-0.51201	178.888	0.89444
		62.9518	-0.51198	179.012	0.89445
		63.0702	-0.51193	179.135	0.89445
		63.1886	-0.51186	179.259	0.89446
		63.307	-0.51177	179.382	0.89446
		63.4255	-0.51166	179.506	0.89447
		63.5439	-0.51153	179.629	0.89447
		63.6623	-0.51137	179.753	0.89447
		63.7807	-0.5112	179.876	0.89448
		63.8991	-0.511	180	0.89448
		64.0176	-0.51079
		64.136	-0.51055
		64.2544	-0.5103
		64.3728	-0.51002
		64.4912	-0.50972
		64.6096	-0.5094
		64.7281	-0.50905
		64.9649	-0.50831
		65.0833	-0.5079
		65.2017	-0.50747
		65.4386	-0.50656
		65.557	-0.50606
		65.6754	-0.50555
		65.9123	-0.50446
		66.0307	-0.50388
		66.1491	-0.50328
		66.3859	-0.50202
		66.8596	-0.49923
		66.978	-0.49848
		67.0964	-0.49771
		67.3333	-0.4961
		67.807	-0.49261
		67.9254	-0.49168
		68.0438	-0.49073
		68.2806	-0.48877
		68.7543	-0.48458
		69.7017	-0.47514
		69.8121	-0.47395
		69.9226	-0.47273
		70.1436	-0.47025
		70.5855	-0.46507
		71.4694	-0.45378
		71.5799	-0.45228
		71.6904	-0.45077
		71.9114	-0.44769
		72.3533	-0.44129
		73.2372	-0.42762
		73.3477	-0.42583
		73.4582	-0.42402
		73.6792	-0.42035
		74.1211	-0.41279
		75.005	-0.39682
		76.7728	-0.36161
		76.8926	-0.35908
		77.0123	-0.35652
		77.2519	-0.35135
		77.731	-0.3408
		78.6892	-0.31883
		80.6056	-0.27173
		84.4383	-0.16696
		91.5962	0.04881
		91.7058	0.05215
		91.8155	0.05548
		92.0348	0.06215
		92.4734	0.07545
		93.3506	0.10187
		95.105	0.15373
		95.2146	0.15692
		95.3243	0.1601
		95.5436	0.16644
		95.9822	0.17902
		96.8593	0.20378
		98.6137	0.25143
		98.7327	0.25456
		98.8516	0.25768
		99.0895	0.26387
		99.5652	0.27609
		100.517	0.2998
		102.42	0.34415
		102.539	0.34677
		102.658	0.34938
		102.895	0.35454
		103.371	0.36464
		104.323	0.38394
		106.226	0.41874
		106.337	0.42062
		106.448	0.42247
		106.67	0.42611
		107.114	0.43319
		108.002	0.44645
		108.113	0.44803
		108.224	0.44958
		108.446	0.45263
		108.89	0.45851
		109.778	0.46935
		109.889	0.47062
		110	0.47187
		110.222	0.47431
		110.666	0.47897
		110.777	0.48008
		110.888	0.48118
		111.11	0.48331
		111.554	0.48734
		111.665	0.4883
		111.776	0.48924
		111.998	0.49107
		112.442	0.49448
		112.553	0.49529
		112.664	0.49607
		112.886	0.49759
		113.33	0.50039
		113.45	0.5011
		113.571	0.50178
		113.811	0.50308
		113.931	0.50369
		114.052	0.50429
		114.292	0.50541
		114.413	0.50594
		114.533	0.50644
		114.773	0.50738
		114.894	0.50782
		115.014	0.50824
		115.255	0.509
		115.375	0.50935
		115.495	0.50968
		115.615	0.50999
		115.736	0.51027
		115.856	0.51054
		115.976	0.51078
		116.097	0.511
		116.217	0.51119
		116.337	0.51137
		116.458	0.51153
		116.578	0.51166
		116.698	0.51177
		116.818	0.51187
		116.939	0.51194
		117.059	0.51198
		117.179	0.51201
		117.3	0.51202
		117.42	0.51201
		117.54	0.51197
		117.66	0.51192
		117.781	0.51184
		117.901	0.51174
		118.021	0.51162
		118.142	0.51149
		118.262	0.51133
		118.382	0.51115
		118.502	0.51095
		118.623	0.51073
		118.743	0.51049
		118.863	0.51023
		119.104	0.50965
		119.224	0.50933
		119.344	0.509
		119.585	0.50826
		119.705	0.50786
		119.826	0.50745
		120.066	0.50655
		120.187	0.50608
		120.307	0.50559
		120.547	0.50455
		121.029	0.50224
		121.147	0.50162
		121.265	0.50099
		121.501	0.49968
		121.973	0.49685
		122.091	0.49611
		122.21	0.49534
		122.446	0.49376
		122.918	0.49039
		123.036	0.48951
		123.154	0.48862
		123.391	0.48677
		123.863	0.4829
		124.808	0.47444
		124.926	0.47331
		125.044	0.47218
		125.28	0.46986
		125.753	0.46505
		126.697	0.45481
		128.587	0.43197
		128.697	0.43055
		128.807	0.42912
		129.028	0.42623
		129.468	0.42035
		130.35	0.40819
		132.112	0.38242
		135.638	0.32647
		143.283	0.19673
		143.394	0.19485
		143.506	0.19297
		143.729	0.18921
		144.175	0.18171
		145.067	0.16684
		146.851	0.13764
		150.42	0.08212
		150.529	0.08049
		150.639	0.07886
		150.857	0.07563
		151.295	0.06922
		152.169	0.05663
		153.919	0.03244
		154.028	0.03097
		154.137	0.02951
		154.356	0.0266
		154.793	0.02086
		155.668	0.00964
		157.417	-0.01168
		157.536	-0.01307
		157.654	-0.01446
		157.892	-0.01721
		158.366	-0.02261
		159.315	-0.03309
		161.213	-0.05265
		161.331	-0.05381
		161.45	-0.05496
		161.687	-0.05724
		162.162	-0.06172
		163.111	-0.07032
		165.009	-0.0861
		165.119	-0.08696
		165.23	-0.08781
		165.451	-0.0895
		165.894	-0.0928
		166.78	-0.0991
		166.89	-0.09985
		167.001	-0.10061
		167.222	-0.10209
		167.665	-0.10497
		168.55	-0.11044
		168.661	-0.11109
		168.772	-0.11174
		168.993	-0.11301
		169.436	-0.11549
		170.321	-0.12013
		170.432	-0.12068
		170.543	-0.12122
		170.764	-0.12229
		171.207	-0.12435
		172.092	-0.12817
		172.216	-0.12867
		172.339	-0.12916
		172.587	-0.13012
		173.081	-0.13195
		173.204	-0.13238
		173.328	-0.13281
		173.575	-0.13365
		174.069	-0.13522
		174.193	-0.13559
		174.316	-0.13595
		174.563	-0.13666
		175.058	-0.13798
		175.181	-0.13829
		175.305	-0.13859
		175.552	-0.13917
		176.046	-0.14024
		176.17	-0.14049
		176.293	-0.14073
		176.54	-0.14118
		176.664	-0.1414
		176.788	-0.14161
		177.035	-0.142
		177.158	-0.14218
		177.282	-0.14236
		177.529	-0.14269
		177.652	-0.14284
		177.776	-0.14298
		178.023	-0.14325
		178.147	-0.14337
		178.27	-0.14349
		178.394	-0.14359
		178.517	-0.14369
		178.641	-0.14378
		178.764	-0.14386
		178.888	-0.14394
		179.012	-0.144
		179.135	-0.14406
		179.259	-0.14411
		179.382	-0.14416
		179.506	-0.14419
		179.629	-0.14422
		179.753	-0.14424
		179.876	-0.14425
		180	-0.14425
